# Supplementary material for: An atlas of small RNAs from potato
Source: Plant Direct. 2022 Dec 14;6(12):e466. doi: 10.1002/pld3.466 (PMC9751654; doi:10.1002/pld3.466)
Supplement: Supplementary file 4 — Table S1. General mapping statistics. For each sample, this table contains: the number of total reads, the number and percentage of clean reads after the quality control and adapter trimming, the number and percentage of genome mapping reads, ribosomal RNA mapping reads, and transfer RNA mapping reads. Table S2. microRNA identification. For each identified miRNA, we provide the miRNA family, the precursor length and sequence, both mature miRNAs' length and sequence, and the precursor's genome location. Table S3. microRNA accumulation. For each sample, we provide the miRNA accumulation. These data that was used for differential analysis. Table S4. PHAS loci triggers. For each identified phasiRNA, the psRNA target output for their predicted trigger. There are two categories, 21 nt and 24 nt phasiRNAs. [file PLD3-6-e466-s001.xlsx]

## Sheet: Supplemental Table 1
Supplemental table 1. General mapping statistics
Sample			Clean reads	Unique reads	%	Genome mapping	%	tRNA	%	rRNA	%
Desiree	Flower	Desiree_Flower_1	12881857	6970000	54.14	6233360	48.39	147880	1.15	1010397	7.84
		Desiree_Flower_2	11541343	6080000	52.65	5452532	47.24	185334	1.61	1112290	9.64
		Desiree_Flower_3	11534626	5880000	50.97	5419750	46.99	179541	1.56	1408851	12.21
	Leaf	Desiree_Leaf_1	8266655	2650000	32.08	4655462	56.32	634821	7.68	1393275	16.85
		Desiree_Leaf_2	8145119	3480000	42.66	4005130	49.17	162389	1.99	1308304	16.06
		Desiree_Leaf_3	11197767	4620000	41.23	5574506	49.78	237853	2.12	1526368	13.63
	Root	Desiree_Root_1	9093314	4630000	50.94	4110598	45.2	130246	1.43	837086	9.21
		Desiree_Root_2	11841087	5360000	45.27	4984264	42.09	321201	2.71	1401738	11.84
		Desiree_Root_3	7875101	3350000	42.57	3108053	39.47	270283	3.43	934564	11.87
	Tuber	Desiree_Tuber_1	4133819	788000	19.06	658989	15.94	245330	5.93	1562510	37.8
		Desiree_Tuber_2	5853671	891000	15.22	938235	16.03	734319	12.54	3267296	55.82
		Desiree_Tuber_3	5402012	660000	12.22	608532	11.26	445972	8.26	3600786	66.66
Eva	Flower	Eva_Flower_1	11555167	6470000	55.97	5492552	47.53	133066	1.15	1229907	10.64
		Eva_Flower_2	10554346	6080000	57.64	5074559	48.08	165954	1.57	919698	8.71
		Eva_Flower_3	12642031	6550000	51.77	5842052	46.21	410790	3.25	1360566	10.76
	Leaf	Eva_Leaf_1	13162934	5570000	42.34	6771326	51.44	81377	0.62	1661127	12.62
		Eva_Leaf_2	6984761	1420000	20.32	1453068	20.8	21851	0.31	4083542	58.46
		Eva_Leaf_3	10257453	4380000	42.66	5201540	50.71	140380	1.37	1154227	11.25
	Root	Eva_Root_1	11073824	5590000	50.5	5123454	46.27	182444	1.65	869702	7.85
		Eva_Root_2	10271409	5180000	50.4	4602009	44.8	128136	1.25	805353	7.84
		Eva_Root_3	11351934	5710000	50.31	5511063	48.55	86619	0.76	887200	7.82
	Tuber	Eva_Tuber_1	6308789	2110000	33.45	1946511	30.85	311371	4.94	1787947	28.34
		Eva_Tuber_2	9412179	1510000	16.01	1751493	18.61	735359	7.81	5568319	59.16
		Eva_Tuber_3	5529662	1130000	20.46	1213354	21.94	386299	6.99	2926456	52.92

## Sheet: Supplemental Table 2
Supplemental table 2. microRNA identification
Cluster_name	Name2	miRBAse_name	Precursor_sequence	Precursor_length	mature	Length	star	Length	Genome location	Strand
Cluster_DE_171719	Cluster_171719	miR10539	AGAAGAAGATGGTAGTTTGTTGGTGATTGTGGTTCCAAAATTGTTGTTGATTATCCCTTTCTATTAGCCTGATGTTTCATCTGTTTCAATTTGTTTGTTATACTTTTTTTTATAATCTGTTTCGACATTTATCAATTTAAATTTTGAATTCGCCTCTACGTTACGTAGATATATTAGACACAACATTCCAATCTTGGAACCACAGTTACCACCATACTATCAAATTTCTCAGC	233	CTTGGAACCACAGTTACCACC	21	GTCTTGCAATTCTGAGAAGGG	21	chr12_1:12326816-12327057	+
Cluster_DE_93664	Cluster_93664	miR156i	GAATGTTTCAGGGAGCTTTTGGAGTGGGTGGCATGGTAAGATATCATACTTTGTTTTTCATAAAAAATGGAATTGAAATCTTACCGATTCCCCCCATTCCAATGGCTTCCAGTCATTTCTCC	122	TTACCGATTCCCCCCATTCCAA	22	TGACAGAAGATAGAGAGCAC	20	chr6_2:46300106-46300232	+
Cluster_DE_49751	Cluster_49751	miR159	TATTAGTAGTTATGGGAGTGGAGCTCCTTGAAGTCCAACAGAAGATCTAACAGGTTAGATTGAGCTGCTGACCTATGGATTCCTCAGCCCTATCTATTTATGATTTAACATATAGATAGCTTTGTGGGTTTGCATATGTCAGGAGCTTTATTTTACCCTTTGTTTGATCATTTTTTGGATTGAAGGGAGCTCTACATTCATATCTCCTTACTAG	214	TTTGGATTGAAGGGAGCTCTA	21	GATAGTGCAGGTAGGAAACTCACA	24	chr3_2:58270006-58270276	+
Cluster_DE_49716	Cluster_49716	miR159a	AAATGGAGTGGGTGATACTGTTGACAGAAGATAGAGAGCACATATGATGAAATGCTGCTGCTAAATCTGTCTGGAGAGTCCAACAATAAAAGCATTTCACTTCATTTGTGCTCTCTATGCTTCCGTCATCCCTTTCACCCACTTTTCCTTC	151	TTGACAGAAGATAGAGAGCAC	21	GAGCTCCTTGAAGTCCAACAG	21	chr3_2:58179464-58179628	+
Cluster_EVA_29753	Cluster_29753	miR160a	GTGAAGGAGTAAGAATGATGTGCCTGGCTCCCTGTATGCCACACACTTTCACCAATTCTTTGATTGACTGATCAGTGGGTGGCGTGCGAGGAGCCAAGCATACCACCCGCTTTCTCATTTTC	122	TGCCTGGCTCCCTGTATGCCA	21	AATTGAGCCGTGCCAATATCA	21	chr2_2:15737100-15737301	+
Cluster_EVA_7116	Cluster_7116	miR160a	CCAAGGGTTGACAAAGCTTAATCCATATCTCACTATTTGAAGCTCCTTCAAATATCAAAGATAGTAACTTCAATCGGTTAGACATCCTTCGGAATTTGAAGGAACTTCAATTAGTTAGACATGGATTGAGATTTGTCAATCTTTC	145	ATCCATATCTCACTATTTGAAGCT	24	GCGTATGAGGAGCCAAGCATA	21	chr1_1:74321253-74321546	+
Cluster_EVA_78394	Cluster_78394	miR160a	ACACGTCGTGTACACGTATATGCCTGGCTCCCTGTATGCCATTTGCAAAGCTCACCGTAATATATCGATGGGCCTTGTTGAATGGCGTATGAGGAGCCAAGCATATTCCGATATCGTGTATATGA	125	TGCCTGGCTCCCTGTATGCCA	21	ATTCAACGATGCGTGAGCTATG	22	chr5_1:63754974-63755127	-
Cluster_EVA_28929	Cluster_28929	miR160b	AGGAGAGATTGAGGGGATCTTGTCGCAGAAGAGATGGCACTTAGCATTCCTTTTAATTGGTAAAATGCCTAAATGGAACCAATTAAGTGCCTCTGTCTTTCGACACGATGCCCACAATTTCTATTGC	127	TGTCGCAGAAGAGATGGCACTT	22	GCGTGCGAGGAGCCAAGCATA	21	chr2_1:46933348-46933515	-
Cluster_DE_40025	Cluster_40025	miR162	AGTAGCTTCCAGATTTGAGGGGAATGTTGTCTGGCTCGAAGTCATTATGTCATTTAAGTACTATAGATCGAACCAATTCAATTTATATTTTTAAATCTAGTGTAAATATATATGATCACGATGAGTTAGTGTCTTCGGACCAGGCTTCATTCCCCCCAATTTGGAAACCAAAATT	175	TCGGACCAGGCTTCATTCCCC	21	GGAGGCAGCGGTTCATCGATC	21	chr3_1:32585612-32585781	+
Cluster_DE_46619	Cluster_46619	miR162	TCATAGTGCTGGTGGATTATTCCAAAGGGATCGCATTGATCCTGTGTCTCAAATTAATTAACTGGGGTCTATGGGATCATGCGATCTCTTCGGAATTCTCCATATTACTGGCTCTA	116	ATCATGCGATCTCTTCGGAAT	21	GGAGGCAGCGGTTCATCGATC	21	chr3_2:46930355-46930477	-
Cluster_DE_48877	Cluster_48877	miR162	TTTTGTTGGGTTAGAACACTGGAGGCAGCGGTTCATCGATCTGTTCCCTGAAAAGCGATAAATATAGCAACAGGAAGCGATCGATAAACCTCTGCATCCAGTGCTTAACCCGCCTCACATT	121	TCGATAAACCTCTGCATCCAG	21	GCTCTCTATGCTTCCGTCATCC	22	chr3_2:55857249-55857432	+
Cluster_DE_96711	Cluster_96711	miR164b	GCGATGTTATGGAATTGTGATGTTGGAATGGCTCAATCTAATAAAAGTTTCCAAACATTTTTGGTTATTTTAATTTGATTGAGCCGTGCCAATATCATATTTTCTTTGTACAAGAG	116	TGTTGGAATGGCTCAATCTAA	21	CACGTGTTCTCCTTCTCCAAC	21	chr6_2:55994474-55994587	+
Cluster_DE_86895	Cluster_86895	miR166a	AGCCATCACTGTAACAAATGTTTGGAACGAACAGAGAAAGAGAAAAGAAAACTACTACCACGATGCACAATATTGAAGAATGTGGAGATAAGGTTGAGTAGCTTATTTCCCAGTTTCTTCAATATCGCACATCTTACTAGTAGTTTTCGTCTTCTCCTTCCTCTGTTTCATTCCAAACATTTGTTGCAGTGATGTAATA	199	TTCCTCTGTTTCATTCCAAACA	22	TCGGACCAGGCTTCATTCCCC	21	chr6_1:55523014-55523261	+
Cluster_EVA_132083	Cluster_132083	miR166a	GGAAGTTCTCTCAGTTGAGGGGAATGTTGTCTGGCTCGAGGTCACCAACTAGATCCATAATCCCTATAAGATGCTTTTCAAAAAAAGATTAGTTGATTTTTATAATACGAAAAGGGGTTATGGATAATGTGTTAGTGTTGTCGGACCAGGCTTCATTCCCCCCAATTGTTGCTTCCTCTAG	181	GGAATGTTGTCTGGCTCGAGG	21	AGAATGTTGTCTGGTTCGAAA	21	chr8_2:52777128-52777300	+
Cluster_EVA_93238	Cluster_93238	miR166a	ACAAGTATTGTTGGACAACTATTTTTAGTGTAGTGGACAAGTAAAGGTGGATGGAAGAAGTACTTCCTCCGTCCACTTTTATTTGTTCACTATACTAAAAATGGATATCCACTTTTACTTGGTC	124	ATTTTTAGTGTAGTGGACAAG	21	GGAATGTTGTTTGGTTCGAAA	21	chr6_2:6944413-6944562	+
Cluster_EVA_95957	Cluster_95957	miR166a	AAAGAAAACATTTGTTGAGGGGAATGTTGTTTGGTTCGAAATCATTCAACAAATTAAAGTCCATCTCGATGATCGATGAATTGAATGATTTCGGACCAGGCTTCATTCCCCCCAACTCAAGTTTTTGTTTC	131	TCGGACCAGGCTTCATTCCCC	21	GGAATGTTGTTTGGTTCGAAA	21	chr6_2:42306897-42307177	+
Cluster_EVA_92835	Cluster_92835	miR166b	GACATGTAATATTGTTGAGGAGAATGTCGTCTGGTTCGAGATCTTTCATAAGATGCAATGACAAGTTTTCATATAATGAATGATTTCGGACCAGGCTTCATTCCCCTCAACTCTGATCCAACAAGT	126	TCGGACCAGGCTTCATTCCCC	21	TGTTCACTATACTAAAAATGG	21	chr6_2:5674645-5674762	+
Cluster_DE_39181	Cluster_39181	miR166c	TCATAGTGCTGGTGGATTATTCCAAAGGGATCGCATTGATCCTGTGTCCCAAATTAATTAACTGGGGTCTATGGGATCATGCGATCTCTTCGGAATTCTCCATATTACTGGCTCTA	116	ATCATGCGATCTCTTCGGAAT	21	GGAATGTTGTCTGGCTCGAAG	21	chr3_1:30190249-30190476	-
Cluster_EVA_20268	Cluster_20268	miR166c	GTAGAAAGATCTTCCGCTTTTTTCTGTTTAGTTGGGTTGTTCTTGTGGTTTTCTTGGAGGAAAGGATGATTTTTTGAGAAAATTCACCCCTTTCTCCAAGAAAACCACAAAAGCAACATGACTAAACAGAAAAAGGAAGATCTTTGTACAGGGG	154	TTTCTGTTTAGTTGGGTTGTT	21	GGGATGTTGTgTGGCTCGACA	21	chr1_2:80434286-80434480	+
Cluster_EVA_21255	Cluster_21255	miR166c	TGTGTGTGGTGAGTTTGAGGGGGATGTTGTTTGGCTCGACACAATTACTCTCTTGTATGTGTTTATTTATTCGTCATCAAGATTGATGTTGATAACGAATAAATTAAACACAACAAGATATGTAAAAAGGGAGTAAAGGCGTCGGACCAGGCTTCATTCCTCTCAAACAATATTCTACTTCT	182	TCGGACCAGGCTTCATTCCTC	21	TAAGCACTTCCGTCTAATTTC	21	chr1_2:85559916-85560207	-
Cluster_EVA_90916	Cluster_90916	miR166d	TAAGAAGATAAAGAGCCTGCTTTGATAGCCAAGGATGACTGGCCTGAATTCCCATTCAGGAATACATAGTTTGTCTTAATTATTTTCATTTTTTAGTCCGTTTAAAAAAAATATCTCTTTTCTTTCTGTATGGTTTTTTTGACGGTCATCCGAAGTTATCAAAAAAGGCTATTTTTCGTCATGCA	185	TTTGATAGCCAAGGATGACTG	21	AGAATGTCGTCTGGTTCGAGA	21	chr6_1:58402418-58402596	-
Cluster_EVA_127940	Cluster_127940	miR166f	AGAGTAAAGTATTTGTTTATTAGCCAAGGATGACTTGCCTATGTTCAAAACCAATTTTTGAAATTGGGAATTATATTATATAGGCAGTCATCTTGGGCTATATTAACATACTTTTCTCTTCA	122	GGCAGTCATCTTGGGCTATA	20	TCGGACCAGGCTTCATTCCCC	21	chr8_2:40569385-40569589	+
Cluster_DE_120905	Cluster_120905	miR166h	TTTTTGCGGCCGCCTCTTATTCGCTTGGTGCAGGTCGGGACCTCATTCGCCGGCGCCGGAAATAATGACGGACGACGGCGGTGTTAATTCTACTAAGTTGTCAACGACGAATATATTTTGATTAGCGGCGAAATTTGGGTCCTGCCTTGCATCAACTGAATTGGAGACAGCTGTGAATTGA	181	TCGCTTGGTGCAGGTCGGGAC	21	GGAATGTTGTTTGGCTCGAGG	21	chr8_2:8590073-8590247	-
Cluster_DE_9944	Cluster_9944	miR167a	GCATTAGCTGGAGTACAAGCTTCCAAAGCTGCAGAAATGAGTTTTTTTTTAAACTGAAAAAAAAAAACTCAATTCTGCAGCTTTAGGAGTTTGTACTCCAGCTAAGTTGT	110	TTCCAAAGCTGCAGAAATGAG	21	GATCATGTGGCAGCCTCACC	20	chr1_1:78820402-78820528	+
Cluster_EVA_101670	Cluster_101670	miR167d	CACCGTGCAGCACTATCAGTTGAAGCTGCCAGCATGATCTAAACTTCCCTTTTTAGTTCAAATATAATATGAGGAAAGATCAGATCATGTGGCAGCCTCACCTGTTGATGCCATCACGAATT	122	TGAAGCTGCCAGCATGATCTA	21	AATTGCTTTTGGAAGTTCAAT	21	chr6_2:61393434-61393624	-
Cluster_DE_11947	Cluster_11947	miR168a	AAATTGGTAATGGGAAGTGGAGAAACAACACTTGCTAAAAGAAGTTCATCAGTGATTCTCTCTTCTTTTGGAGTTTTTTTTAGCAAGAGTTGTTTTCCCTCTTCTCAATTCCGTCTCTC	119	TTTTAGCAAGAGTTGTTTTCCC	22	CCTGCCTTGCATCAACTGAAT	21	chr1_2:944135-944254	-
Cluster_EVA_112352	Cluster_112352	miR169a	TAACTCTAGCTTCCTCGAGCTTTTCTTCCCGGTCCTCGCTTTTCCCGATCTTTGACAAAATTGCCTCTTTTTTATATATATTTAATATATGATGAAAAGAAGAACAATGAATAAGGGAAAAGCGGAGATCGGGAAAAAAAGTTGGAAGAAGTAAGAGTTAGC	162	AAAGCGGAGATCGGGAAAAAAAGT	24	CAGCCAGGGATGACTTGCCGA	21	chr7_2:7876479-7876752	-
Cluster_DE_107664	Cluster_107664	miR169g	AGGAGAGTCATATTGTTTAGTAGCCAAGGATGACTTGCCTGCTCTATAGTCTAAAATGTGTTTAATCACCTTTTAGTTTGGTTTCAGGCAGTCTCCTTAGCTACCTTGACATGCTCTTTTCTTTT	125	TAGCCAAGGATGACTTGCCTG	21	AGCAGGTCATCTTTAGCTGACT	22	chr7_2:5903465-5903618	+
Cluster_DE_107867	Cluster_107867	miR169g	ACTAAGTCCTAGTCATGCTTTTCCACAGCTTTCTTGAACTTCTTCTTGCTAAATTTTGATCTCTAAATTGATAATTTTGAGATGAAATTTTTGAAGCTATGAAAGTCCAAGAAAGCTGTGGGAAAAGATGGCAAGCTTTGGACTT	145	TTCCACAGCTTTCTTGAACTT	21	CAGCCAGGGATGACTTGCCGA	21	chr7_2:6589278-6589435	-
Cluster_EVA_117693	Cluster_117693	miR169n	GCTAAGGCAACTCAAACACATCTAGTTGTAGCCCGTCTATTAATTAATGACAATTATTTTCGCAATTGGTTTCGCATTGCCAAGAGGTATCGATTCTGATAAGCCCTAATAAAGGTATGGCAATTCTATTAAGTAGAATCGCCATATATCCCCTTTATTAATTCGGATCGATGTTAAAATCTCCTGGCAATGTGAAACCAGCTGCAAAGGTGATTAATGTAACTAGTAGAGTGGCCACAACTAGATGTGTTTTATATGTTGAAAAAA	267	TAGAGTGGCCACAACTAGATG	21	TAGCCAAGGATGACTTGCCTA	21	chr8_1:5472347-5472603	-
Cluster_DE_31982	Cluster_31982	miR171a	ATTTTAATTCTTCAAACGAGATATTGGTGCGGTTCAATTAGAAAGCACACTTCTTTATATATAGAACTTCGTTATTTAATTGAGCCGTGCCAATATCACGTATAATATCTTTTTTTTT	118	ATATTGGTGCGGTTCAATTAG	21	TGATTGAGCCGTGCCAATATC	21	chr2_2:35377385-35377471	-
Cluster_DE_102496	Cluster_102496	miR171b	CAGGTAAAATTATGGATGTGTGACAGAAGAGAGTGAGCACACATGGTTCTTTCATGGATTATTCCCCATGTTTAAAAGCTCTGCGTGCTCACGCTCTATCTGTCACACACCAAAACTCTTTATCTTT	127	TGACAGAAGAGAGTGAGCAC	20	AGATATTGATGTGGCTCAATC	21	chr7_1:42088642-42088927	+
Cluster_DE_108858	Cluster_108858	miR171b	TTGGACAAGTCGAAATCATTGATTTGTCGATTGGACTTGAGTTTAGCCCAATGTTCATTCAACATATATCGAGATTAAAAAAATGAACATTAGACCTGACTCAAGTCCAATGGGTAAATCAGAAATTGAAAATTGCTCAAAT	142	GATTTGTCGATTGGACTTGAG	21	AGATATTGATGCGGCTCAATC	21	chr7_2:14633341-14633519	+
Cluster_DE_173074	Cluster_173074	miR171b	GGCATAAGTAGCTTCTGAATTATGATCGAAGTTTCAATGACATACTTTAATTTAATAGGGTCCTAATTAAATTAAGTTGTGTCGCTGAAATTTCGATCATAATTCCGGAGATATTCATGCTTT	123	TATGATCGAAGTTTCAATGAC	21	TTGAGCCGCGCCAATATCACG	21	chr12_1:17146533-17146764	-
Cluster_DE_179929	Cluster_179929	miR171b	TTCAAATGGATGAATACACGAGATATTGGTGCGGTTCAATGAGAAAGCAGTACTTGAGAACATTTTGAGTCTACTTTTTGATTGAGCCGCGCCAATATCACGTGTAGCTAAAATCTTTAACT	122	TTGAGCCGCGCCAATATCACG	21	CCAAAGTCCGATTATATCAAC	21	chr12_2:10616325-10616452	+
Cluster_DE_25866	Cluster_25866	miR171b	ATTTTAATTCTTCAAACGAGATATTGGTGCGGTTCAATTAGAAAGCACACTTCTTTATATATAGAACTTCGTTATTTAATTGAGCCGTGCCAATATCACGTATAATATCTTTTTTTTT	118	ATATTGGTGCGGTTCAATTAG	21	TTCCTATCCTCCTCAGATCTG	21	chr2_1:37510511-37510593	-
Cluster_EVA_33729	Cluster_33729	miR171b	ATTTTAATTCTTCAAACGAGATATTGGTGCGGTTCAATTAGAAAGCACACTTCTTTATATATAGAACTTCGTTATTTAATTGAGCCGTGCCAATATCACGTATAATATCTTTTTTTTT	118	ATATTGGTGCGGTTCAATTAG	21	GTGCCTCTGTCTTTCGACACG	21	chr2_2:35377388-35377467	-
Cluster_DE_103865	Cluster_103865	miR171d	GTTGCAAGGTATATCATACGAGATGTTGGTGCGGTTCAATGAGAAAGCAGTTGTTAAATAAGTTTTGACCCTACTTTTTGATTGAGCCGTGCCAATATCACGTGTCGCTACTCTATAAATTC	122	TTGAGCCGTGCCAATATCACG	21	TCCTCCTATTATTAAACTCTTCTT	24	chr7_1:49821399-49821580	+
Cluster_DE_173264	Cluster_173264	miR171d	TTTAAATGGATGAATACACGAGATATTGGTGCGGTTCAATGAGAAAGCAGTACTTGAGAACATTTTGAGTCTACTTTTTGATTGAGCCGCGCCAATATCACGTGTAGCTAAAATCTTTAATT	122	AGATATTGGTGCGGTTCAATG	21	AGGATGACTTAAATTTTCACC	21	chr12_1:17940732-17940906	+
Cluster_DE_178801	Cluster_178801	miR171d	TATAAAGTCCTATCATATTTTTCCACAGCTTTCTTGAACTTCTTTTTTGCTTGAATTTTCATCTAATTGGTAATTACTAATTATTATCAGAAAATCGCTAATTTCTGACAAATTATGTCTAGACGGAATTTTGCTCATGGTAACATGAAATTCATCGTAAATGTTATTGACTAGCCAAATTCTGATGAATTTCGTTGGAAATTAGCGATTTTCTGATAGCGGATGAGATTAAGCTATGAAAGTTCAAGAAAGTTGTGGGAAAACATGGTGAATTTAGGACTT	282	TTCCACAGCTTTCTTGAACTT	21	AGATATTGGTGCGGTTCAATG	21	chr12_2:6883844-6884108	-
Cluster_DE_96003	Cluster_96003	miR171d	GAAAGGTTGGTGATAATTGTTGACAGAAGATAGAGAGCACTAATGATGATATGCTAATTTCATTCAATTTGGGCAGCAAAAGCATCTCACTTCATTTGTGCTCTCTATGCTTCTGTCATCACCTTCACCCTCTTTCGTTT	140	GCTCTCTATGCTTCTGTCATC	21	TGATTGAGCCGTGCCAATATC	21	chr6_2:53961672-53961799	-
Cluster_DE_103849	Cluster_103849	miR171e	ACGTTTAGGAAGATATATATAGATATTGATGTGGCTCAATCTGAAGACATGGCTAAATATGTAATTAGCCATGTGATTTTGGATTGAGCCGCGTCAATATCTCTCTCTTCCTATTTCCAGTTAC	124	TTGAGCCGCGTCAATATCTCT	21	AGATGTTGGTGCGGTTCAATG	21	chr7_1:49777427-49777623	+
Cluster_DE_111031	Cluster_111031	miR171e	ACGTTTAGGAAGATATATATAGATATTGATGCGGCTCAATCTGAAGACATGGCTAAATATGTAATTAGCCATGTGATTTTAGATTGAGCCGCGTCAATATCTCTCTCTTCCTATTTCCAGTTAC	124	TTGAGCCGCGTCAATATCTCT	21	ACTCTCTCTGCTTCTGCCAATT	22	chr7_2:49638509-49638621	+
Cluster_DE_158143	Cluster_158143	miR172a	TACAGTTGTTATTTGCAGCTGCAGCATCATCAAGATTCACATAAAATAGAAATAATGTGGAGTAGAAAAAAAAATAAAGTTGCTTCTAAATTATGTCTCCATATTATTATTTTTTTGAAAATGAGAATCTTGATGATGCTGCATCGGCAAATTATGACTTTTTT	164	AGAATCTTGATGATGCTGCAT	21	AACATCTCCAGCCATATTTGA	21	chr11_1:6005127-6005407	-
Cluster_DE_157787	Cluster_157787	miR172b	TAGCCTTTGTATGTCAAAGATTGCAACACACCTGAATCGTCAAATATTTTTTAATATATATTTGTTGATTCAGGTTTGTATGCAAACTATGACGTATTTTAAAGGAT	107	TTGCAACACACCTGAATCGTC	21	GCAGCATCATCAAGATTCACA	21	chr11_1:4506913-4507014	-
Cluster_DE_148578	Cluster_148578	miR172k	CACAGTCGTTGTTTGCAAATGCAGCACTATTAAGATTCTCAAATATTCGACATTAAAATGCAATTAAATGTGAATCTTGATGATGCTGCATTAGCAATAACCGACTAAAGA	111	TGAATCTTGATGATGCTGCAT	21	CAAGGATGACTTGCCGACTTT	21	chr10_1:59132228-59132384	-
Cluster_DE_116478	Cluster_116478	miR1919	GTCACATCTTCCGTTAGTCCTGTCGCAGATGACTTTCGCCCTTCTCATTCAGCCCCTTTCTCTAAATCTAATTAATTTGATTTCAATGTGGTAGGACGAGAGTCATCTGTGACAGGATAATGCAAGATCTAGTTAT	136	TGTCGCAGATGACTTTCGCCC	21	TGTCGCAGATGACTTTCcCC	20	chr8_1:41046979-41047109	+
Cluster_DE_116481	Cluster_116481	miR1919	TTCACATCTTCTGGTAGTCCTGTCGCAGATGACTTTCTCCCTTCTCATTCAGCCCCTTTCTCTAAATCTAATTAATTTGATTTCAATGTGGTAGGACGAGAGTCATCTGTGACAGGATAATGGAAGATCTAGTTAT	136	ACGAGAGTCATCTGTGACAGG	21	CuTCGAAGATGGACTAAACATC	22	chr8_1:41060835-41060988	+
Cluster_DE_123475	Cluster_123475	miR1919	TTCACATCTTCCGGTAGTCCTGTCGCAGATGACTTCCGCCCTTCTCATTCAGCCCCTTTCTCTAAATCTAATTAATTTGAATTCAATGTGGTAGGACGAGAGTCATCTGTGACAGGATAATGGAAGATCTAGTTAT	136	ACGAGAGTCATCTGTGACAGG	21	ACGAGAGCCATCTGTGACAGG	21	chr8_2:38567213-38567466	+
Cluster_DE_123530	Cluster_123530	miR1919	TTCACATCTTCCGTTAGTCCTGTCGCAGATGACTTTCGCCCTTCTCATTCAGCTCCTTTCTCTAAATCTAATTAATTTGAATTCAATGTGGTAGGACGAGAGTCATCTGTGACAGGATAATGGAAGATCTAGTTAT	136	TGTCGCAGATGACTTTCGCCC	21	AATGTTGATGCAAGTGATGC	20	chr8_2:38786511-38786638	+
Cluster_DE_112797	Cluster_112797	miR1919a	ACAGAGTGCTTAGAAACATCATTGAGTGCAGCGTTGATGACATATTTGAGAATTTCTGTATTTTGGCCTTTCTCATTTTTCATCAACGCTACACTCAATCATGTTTTTAATTCTCTGAAGG	121	ATTGAGTGCAGCGTTGATGAC	21	ACGAGAGTCATCTGTGACAGG	21	chr7_2:56277115-56277325	-
Cluster_DE_121536	Cluster_121536	miR1919c	ATTTTTGTTTAATTTTGAGGGGAATGTTGTTTGGCTCGAGGCCACCAACTTCATCTAATGTAAGCAACTCTTGTTAGTGTCGTCGGACCAGGCTTCATTCCCCTCAAAATATCGCTTCCTCTT	123	TCGGACCAGGCTTCATTCCCC	21	ACGAGAGTCATCTGTGACAGG	21	chr8_2:11251201-11251376	-
Cluster_DE_123468	Cluster_123468	miR1919c	TTCAAATCTTCCGGTAGTCCTGTCGCAGATGACTTTCGCCCTTCTATGGAACCATCATTCAGCCCCTTTCTCTAAATCTAATTAATTTGAATTCAATGTGGTTGGACGAGAGTCATCTGTGACAGGATAATGGAAGATCTAGTTAT	146	TGTCGCAGATGACTTTCGCCC	21	TGTCGCAGATGACTTCCGCCC	21	chr8_2:38547414-38547633	+
Cluster_DE_123481	Cluster_123481	miR1919c	TTCACATCTTCCGGTAGTCCTGTCGCAGATGACTTTCGCCCTTCTCATTCAGCCCCTTTCTCTAAATCTAATTAATTTGAATTCAATGTGGTAGGACGAGAGCCATCTGTGACAGGATAATGGAAGATGTAGTTAT	136	TGTCGCAGATGACTTTCGCCC	21	ACGAGAGTCATCTGTGACAGG	21	chr8_2:38640986-38641182	+
Cluster_DE_126457	Cluster_126457	miR2111b	AAAAGATGTCACCATCCGACAATGTTGATGCAAGTGATGCAGGGCCTGATGGGTGAACAATGGATTTCTACCAAAGTTCTTGGGATTTCACCAGTACAGTCATCATGGAAGCCCTACATCACTACCATCAACATTGTTAGATGGTGAGATCAAGTAA	157	ATCACTACCcTCAACATTGT	20	TAATCTGCATCCTGAGGTTTu	21	chr8_2:49448957-49449099	-
Cluster_EVA_137390	Cluster_137390	miR2111b	AATCCAAGATTTTGTTGAGGAGAATGTTGTCTGGTTCGAAATCATTCTTTTTGAAAAGTCAGTGGTGAATCCAATCACAGTGTTTCTGGGTCGTTGAACCTTATATATTTACATAAAACAAGTACAATATATATATTCTACAACCTACGATTATCGTCTAAATTCTAGATCTGTCATTGATTAGGATTGATCAATCAATTTGATGAGTGATTTCGGACCAGGCTTCATTCCCCCCAACTCTAAGAGTTTCCAT	253	TCGGACCAGGCTTCATTCCCC	21	TAATCTGCATCCTGAGGTTTu	21	chr9_1:68635507-68635739	-
Cluster_DE_73451	Cluster_73451	miR319a	ATCTGGTAACACTGGCACCAAATCTTTCAATAATGGTGTGATCAATGTAGTTTTAACAATTAATTTTTTTTTCTAGATTGATCATTCCGTTGTTGAAAGATTTGTTGCCAGTGGAAAGGCATGC	124	ATTCCGTTGTTGAAAGATTTG	21	AGAGCTTCCTTTAGTCCACTC	21	chr5_1:59215472-59215612	+
Cluster_DE_89840	Cluster_89840	miR319a	GACATGTAATATTGTTGAGGAGAATGTCGTCTGGTTCGAGATCTTTCATAAGATGCAATGACAAGTTTTCATATAATGAATGATTTCGGACCAGGCTTCATTCCCCTCAACTCTGATCCAACAAGT	126	AGAATGTCGTCTGGTTCGAGA	21	AGAGCTTCCTTTAGTCCACTC	21	chr6_2:5674639-5674786	+
Cluster_DE_182598	Cluster_182598	miR319j	ATTTTGTATAATATATGTAGAGAGCTTTCTTTAGTCCACATAAAGGGGGCAGTATGGTTCAATTAGCTGCTGACTCATTCACACAAATGCTAAGGTTTTGAGAGTTATAAGAAAGAAAGACCTTAGTAACTGAGTGAATGATGCGGTAGACTGATTGAATCTTAAGTTTCTTTTGCTTGGACTGAAGGGAGCTCCCTTTTCATAATTACTTGCTAAT	217	TTGGACTGAAGGGAGCTCCCT	21	AGTCCCTTATATACCTTCATCTTT	24	chr12_2:59699168-59699348	-
Cluster_DE_130134	Cluster_130134	miR390	AAATGCATGGAGAATCTGTAAAGCTCAGGAGGGATAGCGCCATGGATGACTCAATTGATCTTTTTGCACATCTCTAGCGCTATCCATCCTGAGTTTTACGGCTTTTTTACGCTCATTT	118	AAGCTCAGGAGGGATAGCGCC	21	CATGGTCTTTTCTTTCAAAAATAT	24	chr9_1:15917621-15917744	+
Cluster_DE_143625	Cluster_143625	miR390	GAAACTCCTTCAAATAGAGCCAAATAGTTCTACGAATTCTAAGTTGATCCTCACTAGCACCACAAAGATTTTTTTTTCAGTTTCAAAAAACATATTCTGTGTGGTTCTGATGAGGATCAACTTAGAATTCTTGGAACTATTTTGCTCTACTTGAAGGAGTTTCTG	165	TTAGAATTCTTGGAACTATTTTGC	24	CGCTATCCATCTTGAGTTTTA	21	chr10_1:6364637-6364793	-
Cluster_DE_146877	Cluster_146877	miR390	ATTGGTATAGAGAATCTATAAAGCTCAGGAGGGATAGCACCATGAATACATCTTAATAACTATCTATAGCGCTATCCATCTTGAGTTTTATGGCTTCTTCATGCTCGCTT	110	AAGCTCAGGAGGGATAGCACC	21	ACCCTAGTGTCCCTTATATAATCT	24	chr10_1:53534416-53534589	-
Cluster_DE_137587	Cluster_137587	miR390.2	AAATGCATGGAGAATCTGTAAAGCTCAGGAGGGATAGCGCCATGGATGACTCAATTTGATCTTTTTGCACATCTCTAGCGCTATCCATCCTGAGTTTTACGGCTTTTTCACGCTCATTT	119	AAGCTCAGGAGGGATAGCGCC	21	GATGAACCTGGTTCTGATACC	21	chr9_2:23432952-23433089	+
Cluster_DE_128254	Cluster_128254	miR390d	ATACTGTGTTAGGCTAATGATAATCTGCATCCTGAGGTTTAGATCAATTTCTAATTTACTGAATCTAGTCCTTGGGATGCAGATTATCTTTACCTCACTAACAGTGCA	108	GTCCTTGGGATGCAGATTATC	21	CGCTATCCATCCTGAGTTTTA	21	chr9_1:7679601-7679747	+
Cluster_DE_136570	Cluster_136570	miR530	AAACAAGAGACATTTTTATCTGCATTTGCACCTGCACCTTAGTGAACGAATTTGTTAGCGTATAATTCGTGCAGAAAGGTGTTGGTGCTCATGCAGACAAAAATGGTATCTTGGCCT	117	TGCATTTGCACCTGCACCTTA	21	CGCTATCCATCCTGAGTTTTA	21	chr9_2:17809923-17810179	-
Cluster_DE_32653	Cluster_32653	miR393b	CTATGAAACAGTAACTTTGATATTGGCCTGGTTCACTCAGACAACAAAATGAAACTATATTTAAATGGTGGAGTTTCCATTTTCCGTTTGATTGAGCCGTGCCAATATCTCAGTTTCTCTTTCTCTTTC	129	TATTGGCCTGGTTCACTCAGA	21	TCCAAAGGGATCGCATTGATCC	22	chr2_2:37758282-37758472	-
Cluster_DE_46282	Cluster_46282	miR393d	TTATAAGAGAAACAGTGGTTGGGCTACTCTCTATTGGCATGCACCTATATATTTAAGCTGACATGCCAAAGGAGAGCTGCCCTGTTACTGTCTCTGCTTAATGT	104	TGCCAAAGGAGAGCTGCCCTG	21	TCCAAAGGGATCGCATTGATCC	22	chr3_2:45622875-45622954	-
Cluster_DE_107865	Cluster_107865	miR396	AAATGACCCTTTTTGTGTTTTTCCACAGCTTTCTTGAACTGCATCTAATTACAATTTCAATTCACAAAATGAAAAATTGATTCATATTGTTGTTGCGGTTCAATAAGGCTGTGGGAAGATACAGATAGGATCAAACAG	138	TTCCACAGCTTTCTTGAACTG	21	GTCCAAGAAAGCTGTGGGAAA	21	chr7_2:6579157-6579423	+
Cluster_DE_178515	Cluster_178515	miR396a	GCTTCTTTATATTCATTCCCCTTCTCAAAATTGCAAGAACCTATAATATTTTGAAATATTCAAACTTAAATATACTGGAATATTATAGGTCTTGCAATTCTGAGAAGGGAAATGAGGACATAAAGATTT	129	CTTCTCAAAATTGCAAGAACCT	22	GTTCAAGAAAGTTGTGGGAAA	21	chr12_2:6010724-6010812	+
Cluster_DE_107669	Cluster_107669	miR396b	ATGAAAAGAGTCTTATTTGGTAGCCAAGGATGACTTGCCTGCACCACTTCTGAAAAGATCTTTCATATGTTCTTTCGTTCTTGAAGTCAAGCAGGTCATCTTTAGCTGACTTGACAAGCTCTTCTCTTTCA	131	TAGCCAAGGATGACTTGCCTG	21	GTTCAATAAGGCTGTGGGAAG	21	chr7_2:5911073-5911347	+
Cluster_DE_111276	Cluster_111276	miR397	ATTCAAAGTGAGAAATTCTATTGACAGAAGAGAGAGAGTACAATCTGTCATCAGCAAAATGATATTGTTGTTTGTTGGAATGTACTCTCTCTGCTTCTGCCAATTGAAACTATAATGGATCCTCA	125	TTGACAGAAGAGAGAGAGTAC	21	CATCAACGCTACACTCAATCA	21	chr7_2:50533128-50533212	-
Cluster_EVA_47781	Cluster_47781	miR398	GAACAATGGTGCACCCCAAAGGAGTGTGCCTAAGAACACAGGTGTATTTTAGTCTTCTCCTGTTTTGGACCCAAAATATGCTTGTGTTCTCAGGTCACCCCTTTGGGATCACCTTGCTTTTTT	123	TGTGTTCTCAGGTCACCCCTT	21	TTGTGGGTGGGGTGGAAAGATT	22	chr3_2:42527292-42527389	-
Cluster_DE_44926	Cluster_44926	miR399b	AAATAACCTTAACTTAAAAGAATCCAGTGGGCAAAGCTTTTGTTGCCCAAGGCAAAACTAGTTTATGCTCACAACTTATGTCCAATGGGCAACAAAAGTTTTGTCCATTGGATTTTCTTAAGCAAGGTCATTTCAT	136	AAAGTTTTGTCCATTGGATTTT	22	GGGCTACTCTCTATTGGCATG	21	chr3_2:37520465-37520611	-
Cluster_DE_167894	Cluster_167894	miR403	TGTTGGTCCTTACCATTCTGTTATACAGAGAAACCGCTGTCGAGTCTGATAAAAAAATTTGGTCTTCTCATACTCCACGGCGTTTCTCTGTATAACCA	98	ACaGCGTTTCTCTGTATAACC	21	CGTTTGTGCGTGAATCTAACA	21	chr11_2:16280465-16280612	+
Cluster_DE_16895	Cluster_16895	miR403	TCAGGAAGAGGCATATTTCACGTTTGTGCGTGAATCTAACAACCCTTTTCATCAGAAAAACTGTTGTTGTTTGCTAGATTCACGCACAAACTCGTAATATGTATTTTTCGAATA	114	CTAGATTCACGCACAAACTCG	21	ACCCATGTACTGCTTTGTGAAATu	24	chr1_2:71760339-71760415	-
Cluster_DE_42971	Cluster_42971	miR403	CATCCCACCACTCTGCTAGAGATCCCCTGGAGAATTGATTGTTAAAACAAATTCCAAAAGTAACTTAGAATTCTTGGGCATACTTGGAACTTTTTTAGCCATCAGTTCTTGAGAGGGATTTTTGGCGAATTGGGGGATGTGT	142	GATCCCCTGGAGAATTGATTG	21	CGTTTGTGCGTGAATCTAACA	21	chr3_2:8060110-8060290	-
Cluster_DE_60577	Cluster_60577	miR403	AGCTTGACCAAAATTCTTCTTCCCCAGTCCAGGCATTCCAACAGTTGATAACATCTAGATCTGCCAATCCTTTGTATTTTTGTTCTTCTGTTTTTCACATGACATCTTCAAAACCCACTATGAGCTTCATTATGAGCTATGAAATGGTGAGTTTTGATGATGTCATGCCTAAAATAGGATTAATGAAAGTATTAGTAAAAAGGTGTTCAAATCTGGAGGTTATGTTAAGCTGGTGGTATGCTTTGACTGGGAAAGATGACTTAGGTCAA	269	TCCCCAGTCCAGGCATTCCAAC	22	CGTTTGTGCGTGAATCTAACA	21	chr4_2:4761273-4761559	+
Cluster_DE_6067	Cluster_6067	miR403	TCAGGAAGAGGCATATTTCACGTTTGTGCGTGAATCTAACAACCCTTTTCATCAGAAAAACTGTTGTTGTTTGCTAGATTCACGCACAAACTCGTAATATGTATTTTTCGAATA	114	CTAGATTCACGCACAAACTCG	21	AATCTTTCAATAATGGTGTGA	21	chr1_1:63893757-63893833	-
Cluster_EVA_26797	Cluster_26797	miR403	TAGTATGCTAAACTACCAGATAAGCACTTCCGTCTAATTTCTAAAAGGTGGTCAAGGGAACGAGGTGGTGAAACACATGTGACTTGACACAACTTTCAGAAATTAGACTGAAGTGCTGATCTGGTTTCTTATATACAGTAT	141	AATTAGACTGAAGTGCTGATC	21	CGTTTGTGCGTGAATCTAACA	21	chr2_1:35800407-35800512	-
Cluster_EVA_27	Cluster_27	miR403	TCAGGAAGAGGCATATTTCACGTTTGTGCGTGAATCTAACAACCCTTTTCATCAGAAAAACTGTTGTTGTTTGCTAGATTCACGCACAAACTCGTAATATGTATTTTTCGAATA	114	CTAGATTCACGCACAAACTCG	21	TCCCTATCCTCCTTAGATACG	21	chr1_1:2426892-2426968	+
Cluster_EVA_43632	Cluster_43632	miR403	TGATGGAGAAGTAGACATGGCGTGATATTGGTTCGGCTCACTAATTTCTGATTCATGAAACAGATTAGAGATGAGCCGAACCAATATCACTCTTGTATTCTTCTTCATACGTA	113	CGTGATATTGGTTCGGCTCACT	22	CGTTTGTGCGTGAATCTAACA	21	chr3_1:44241377-44241477	-
Cluster_DE_10089	Cluster_10089	miR408	ATACGGTGTGGTATGGATAGACGGGGACGAGACAGAGCATGAGATGTGCAATTTTTACTTGCCTATTCCATGCACTGCCTCTTCCCTGGCTCTCCTCTCCCCACAATCCCT	111	TGCACTGCCTCTTCCCTGGCT	21	TACAGCCAAGGATGACTTGCC	21	chr1_1:79357814-79357982	-
Cluster_EVA_8862	Cluster_8862	miR408	ATACGGTGTGGTATGGATAGACGGGGACGAGACAGAGCATGAGATGTGCAATTTTTACTTGCCTATTCCATGCACTGCCTCTTCCCTGGCTCTCCTCTCCCCACAATCCCT	111	TGCACTGCCTCTTCCCTGGCT	21	GTCATCCGAAGTTATCAAAAA	21	chr1_1:79357813-79357891	-
Cluster_DE_19723	Cluster_19723	miR408a	GCATTAGCTGGAGTACAAGCTTCCAAAGCTGCAGAAATGAGTTTTTTTTTAAACTGAAAAAAAAAAACTCAATTCTGCAGCTTTAGGAGTTTGTACTCCAGCTAAGTTGT	110	TTCCAAAGCTGCAGAAATGAGT	22	ACAGGGACGAGGCAGCGCATG	21	chr1_2:83102661-83102745	+
Cluster_EVA_8647	Cluster_8647	miR408a	GCATTAGCTGGAGTACAAGCTTCCAAAGCTGCAGAAATGAGTTTTTTTTTAAACTGAAAAAAAAAAACTCAATTCTGCAGCTTTAGGAGTTTGTACTCCAGCTAAGTTGT	110	TTCCAAAGCTGCAGAAATGAG	21	ACAGGGACGAGGCAGCGCATG	21	chr1_1:78820391-78820485	+
Cluster_DE_100815	Cluster_100815	miR408b	AAATGGTCCTTTTTGTTTTTTTCCACAGCTTTCTTGAACTGCATCTAATTACAATTTCAATTCACAAAATGAATAATTGATTCATATTGTTGTTGCGGTTCAATAAGGCTGTGGGAAGATACAGATAGGGTCAAACAG	138	TTCCACAGCTTTCTTGAACTG	21	ACGGGGACGAGACAGAGCATG	21	chr7_1:8766531-8766776	+
Cluster_EVA_8846	Cluster_8846	miR408b	TTCAAAAGTGGAGAGGATAGACAGGGACGAGGCAGCGCATGAGATGTACAATTTTACTAGTTGCCCATTCCATGCACAGCCTCTTCCCTGGTTCTCCTCCCCCAAATCTCTCT	113	TGCACAGCCTCTTCCCTGGTT	21	ACGGGGACGAGACAGAGCATG	21	chr1_1:79334552-79334631	-
Cluster_DE_14952	Cluster_14952	miR477	CAGGAAGAAAGAGTTGCAGCCAAGGATGACTTGCCGACTTTTGTGTTACTCTTCATATGGGAACTTGGAAGATAAAGTTGGCAAGTGGTCCTTGGCTACATCTTTCTTTCTCCCCC	116	AGTTGGCAAGTGGTCCTTGGC	21	AGTTCTTGTAGGGTGAGACAAC	22	chr1_2:41572820-41573080	+
Cluster_DE_152235	Cluster_152235	miR477	TCAAGCTAGGCATTGCTTGTTGTCTCTCCCTCAAGGGCTTCTCTTCAAGATCCTTATAAACATGAAAGCATGAGGGAGAGAGGAGTTCTTGTAGGGTGAGACAACAAGAAATTCCTTGCTCACTT	125	TGTCTCTCCCTCAAGGGCTTC	21	ACATTAGTTGTTCAATGTTCAAAC	24	chr10_2:5373585-5373740	-
Cluster_DE_85324	Cluster_85324	miR477b	GTGTTTCGGGGAGGTGTTGGAGTGGGTGGTGTGGTAAGATTTCATATTTATTTTCCATAAAAATTGAGATCTTGCCAATACCGCCCATTCCTATGGCTTCCGATCATTTCT	111	TCTTGCCAATACCGCCCATTCC	22	GAGGTCTTTCGAGTGAGAGTGA	22	chr6_1:47468280-47468427	-
Cluster_DE_8661	Cluster_8661	miR477b	TCACAGGACAGTCTTTTTTCACTCTCCCTCAAAGGCTTCTGGCTTAAAATGCCTTTTGTGCTAATGCTAGAGGTCTTTCGAGTGAGAGTGAATAAATTCTGCCATGATAAA	111	ACTCTCCCTCAAAGGCTTCTG	21	TTTGGAACGAACAGAGAAAG	20	chr1_1:74511150-74511316	+
Cluster_DE_41607	Cluster_41607	miR482a	TTTTGTTGGGTTAGAACACTGGAGGCAGCGGTTCATCGATCTGTTCCCTGAAAAGCGATAAATATAGCAACAGGAAGCGATCGATAAACCTCTGCATCCAGTGCTTAACCCGCCTCACATT	121	TCGATAAACCTCTGCATCCAG	21	GGAATTGGTGGATTGGAAAGC	21	chr3_1:39648014-39648312	+
Cluster_DE_82349	Cluster_82349	miR482b	AATGTGAAAGATGATATAAGAGAGCTTCCTTTAGTCCACTCATAGGTAGACGAAGGATTTGAATTATCTCCCGACTCATTCATTCAAACACAATAGGAAGTATGTATTCTTATACTATTGTGAATGTGTGAATGATGCGGGAGATAAATTCTTTCCTTTTTATCTGTGCTTGGACTGAAGGGAGCTCCCTTTTACCTTCTTTTTTCATTT	210	TTGGACTGAAGGGAGCTCCCT	21	GGAGTGGGTGGCATGGTAAGA	21	chr6_1:6928292-6928465	-
Cluster_DE_90280	Cluster_90280	miR482b	AATGTGAAAGATGATATAAGAGAGCTTCCTTTAGTCCACTCATAGGTAGACGAAGGATTTGAATTATCTCCCGACTCATTCATTCAAACACAATAGGAAGTATGTATTCTTATACTATTGTGAATGCGTGAATGATGCGGGAGATAAATTCTTTCCTTTTTATCTGTGCTTGGACTGAAGGGAGCTCCCTTTTACCTTCTTTTTTCATTT	210	TTGGACTGAAGGGAGCTCCCT	21	GGAGTGGGTGGCATGGTAAGA	21	chr6_2:6924024-6924230	-
Cluster_DE_41656	Cluster_41656	miR482c	GAGTTTTTCGAAAATCTATGGGAATTGGTGGATTGGAAAGCTTTTCTTTTCTTGTGATTAGCTTTCCAATTCCACCCATTCCTATGGTTTTTCGGTATCCTCTC	104	TTTCCAATTCCACCCATTCCTA	22	ATCAGTTCTTGAGAGGGATTTT	22	chr3_1:40040134-40040392	+
Cluster_DE_85323	Cluster_85323	miR482e	GAATGTTTCAGGGAGCTTTTGGAGTGGGTGGCATGGTAAGATATCATCTTTTGTTTTTCATAAAAAATGGAATTGAAATCTTACCGATTCCCCCCATTCCAATGGCTTCCAGTCATTTCTCC	122	TTACCGATTCCCCCCATTCCAA	22	AGTGGGTGGTGTGGTAAGATT	21	chr6_1:47463799-47463926	-
Cluster_DE_19893	Cluster_19893	miR5304	TTCAAAAGTGGAGAGGATAGACAGGGACGAGGCAGCGCATGAGATGTACAATTTTACTAGTTGCCCATTCCATGCACAGCCTCTTCCCTGGTTCTCCTCCCCCAAATCTCTCT	113	TGCACAGCCTCTTCCCTGGTT	21	AGATGAGTATGGTGCATTGGA	21	chr1_2:83603646-83603725	-
Cluster_DE_21925	Cluster_21925	miR5304	CAGGGTGTAATTTGCTTATTCAATGCAACATACTCATCACCACATCTTTCATCTCATGTGCAAAAGATGAAAGTTACGGAGATGAGTATGGTGCATTGGATGTGTGGCCATGCCATGAAT	120	CAATGCAACATACTCATCACC	21	TGATAGTTCAGGTAGGAAAAG	21	chr1_2:90852089-90852238	+
Cluster_DE_118536	Cluster_118536	miR6024	AAAAGATGTCACCATCCGACAATGTTGATGCAAGTGATGCAGGGCCTGATGGGTGAACAATGGATTTCTACCAAAGTTCTTGGGATTTCACCAGTACAGTCATCATGGAAGCCCTACATCACTACCATCAACATTGTTAGATGGTGAGATCAAGTAA	157	ATCACTACCcTCAACATTGT	20	AGAAACAACACTTGCTAAAAGA	22	chr8_1:51428320-51428459	-
Cluster_EVA_17713	Cluster_17713	miR6024	GGATGGGATAAGATGGAATATCCCAGGATCAAGTTTGGGATTAGATTTATACTGTATTTGGTTGATAGTATAAAACTAATCTCAAACTTAATCTTGGGATATCCCACTTTATCTCGCATAC	121	TCCCAGGATCAAGTTTGaGATTAG	24	AGAAACAACACTTGCTAAAAGA	22	chr1_2:69447151-69447249	+
Cluster_EVA_19012	Cluster_19012	miR6024	AAATTGGTAATGGGAAGTGGAGAAACAACACTTGCTAAAAGAAGTTCATCAGTGATTCTCTCTTCTTTTGGAGTTTTTTTAGCAAGAGTTGTTTTCCCTCTTCTCAATTCCGTCTCTC	118	TTTTAGCAAGAGTTGTTTTCCC	22	CAACATGACTAAACAGAAAAA	21	chr1_2:74904543-74904726	-
Cluster_EVA_58829	Cluster_58829	miR6024	AAGGAGAGGTTATTGGAGTGGGAGGAATCGAAAGATATAAGGATTTATTTATTTTTTCAATTTGATTGGAAAAATAGAAAAAAAAAAGAATTATGTCTTTCCGATGCCTCCCATTCCCATGGCTTCCGTTCAC	133	TATGTCTTTCCGATGCCTCCCA	22	AGAAACAACACTTGCTAAAAGA	22	chr4_1:73270632-73270769	+
Cluster_DE_155390	Cluster_155390	miR6149	GTTATTAGAAGCAACCCTGAACCCTAGTGTCCCTTATATAATCTTCAGTCTTGCCCCTCAAAATCTCTACCCTCTAATGAGGAAATAAGGAGATCATATATTGAGCACTAGGGCTTAGGATTACTTTTAATATCTT	136	ATaATATATTGAGCACTAGGGCTT	24	TGATTCAGGTTTGTATGCAAAC	22	chr10_2:49180761-49180904	-
Cluster_DE_161986	Cluster_161986	miR6149	CATACTTCAATTCAAGTTTCAAATATGGCCGGAGATGTTTGCTTGACCATGCTTTCAGATGATGAGTTTTCTGTCAAACATCTCCAGCCATATTTGAAGCTTCAATTGAAGTCTTAG	117	AAATATGGCCGGAGATGTTTG	21	TGATTCAGGTTTGTATGCAAAC	22	chr11_1:42862984-42863078	+
Cluster_DE_165123	Cluster_165123	miR6149	TAGCCTTTGTATGTCAAAGATTGCAACACACCTGAATCGTCAAATATTTTTTAATATATATTTGTTGATTCAGGTTTGTATGCAAACTATGACATATTTTAAAGGAT	107	TTGCAACACACCTGAATCGTC	21	GATTCAGGTTCGTATGAAAAC	21	chr11_2:5502310-5502536	-
Cluster_DE_165124	Cluster_165124	miR7122	TAGCCTTTGTATGTCAAAGCTTCGATACGCACCTGAATCGACAATGTATGAATATTGTTCAGACTTTTTAAAAATATTGTGCGTTCATTATTTTTATGAGTCTGAATAACATATATAAATCATATATAATACATATGTCGATTCAGGTTCGTATGAAAACTATGACATACTTCAAGGATA	180	TTCGATACGCACCTGAATCGA	21	TTATACAGAGAAACCGCTGTCG	22	chr11_2:5502865-5503037	-
Cluster_EVA_4592	Cluster_4592	miR7992	TCAGGAAGAGGCATATTTCACGTTTGTGCGTGAATCTAACAACCCTTTTCATCAGAAAAACTGTTGTTGTTTGCTAGATTCACGCACAAACTCGTAATATGTATTTTTCGAATA	114	CTAGATTCACGCACAAACTCG	21	TGTCTAGATGTGCATTTCAAAGT	23	chr1_1:63893755-63893833	-
Cluster_EVA_46130	Cluster_46130	miR7992	GCAACTAAAAATGCCCTAACTTTGACAATGCACATCTAGACACTTAACTTGGTTTAAGTTGGCCTCATAAACACCCAAATTTGAGAATGCACATCCAGAAAAGTGTGTTTACGGGGCCAACTTAAACCAAATTATGGTGTCTAGATGTGCATTTCAAAGTTGGGGTGTTCAATTGTCAGT	180	TTTGACAATGCACATCTAGACACT	24	GGAGTGTGCCTAAGAACACAGG	22	chr3_2:26310786-26311062	-
Cluster_DE_42	Cluster_42	miR8011a	TCAGGAAGAGGCATATTTCACGTTTGTGCGTGAATCTAACAACCCTTTTCATCAGAAAAACTGTTGTTGTTTGCTAGATTCACGCACAAACTCGTAATATGTATTTTTCGAATA	114	CTAGATTCACGCACAAACTCG	21	TTGTGTGAGGTTTCTTTTTGTTTC	24	chr1_1:2426766-2426968	+
Cluster_DE_438	Cluster_438	miR8011a	TCTCACACAACTAATGTAAGTTGTGTGAGGTTTCTTTTTGTTTCACAAAGTAGTGTGACCCAAATCTTCCTCTTTGGGTCCACCAACTTGTGAAATAAAAAGAAGTCTCACACAACTTGTGTTAATTTTGTGAGTCA	137	AATAAAAAGAAGTCTCACACAACT	24	AATCCAGTGGGCAAAGCTTTTG	22	chr1_1:5889661-5889799	+
Cluster_DE_131066	Cluster_131066	miR8016	ATTTTCATGATAGCAATATGCATGGTCTTTTCTTTCAAAAATATATTATATTAGGAGTTGCTATATATTTTTGAATGGAAGGCCCATGTGTATTTCTTTCATGAAACTTT	110	ATTTTTGAATGGAAGGCCCATGTG	24	GATGAACCTGGTTCTGATACC	21	chr9_1:55187423-55187536	-
Cluster_DE_173782	Cluster_173782	miR8028	ATTGGCAAAGGAGGAAAAAGAGCACGGACTTACATGGAAGCAACCATTCCAATAAAGCTGTTTCGAACAACTGAGATACATAAATGAAGAAAAAGACTAAAACATTTGTTGCATCAGAGTCTGAAAAGGTCACATACATTTTGCTGCATCAATTGGCTATGATGCAACAATTGTTTTACTCTCTTTTCTTTACTGAATTTATATCAATTGTTTGAAGCAGCTCAACCGGCGTAGTTTCTTCCATATAGGTCGTTGCTCTTTTTATTACTTTGCCTAGTT	279	TTCCATATAGGTCGTTGCTCT	21	TCCTTATGCTACAATTcTGAACAA	24	chr12_1:21940870-21941112	+
Cluster_DE_174847	Cluster_174847	miR8028	TAACCCAAACTTATGGTTTATCCTTATGCTACAATTCTGAACAAAAAAATCCTTTAACTATTCCAAGATTTTTTGTAATAAAAGTTAAGAGAAGAATGTTTATTGCAAATTTTGGGATTGTTAAAGGATATTTTTTTTTGTTCATAATTATAGTATAAGGATGTACCTAAGTTTGGGTTAACT	183	GTTCATAATTATAGTATAAGGATG	24	TGAGTCAATCATTGGGAGGGGATG	24	chr12_1:59122492-59122690	-
Cluster_DE_1862	Cluster_1862	miR8033	CTTTGATAATATGTAGAATTAGGTGAAGATGTTAACGGACTGAGTCGGGAAATGTTCCTTTGACTCTGGTATATGATGCAAAGGAACACTGCCATCCTCAGTCCTTACATGTCTTCATCTTTTTTTTTTTAAATAATTTATT	142	AGGTGAAGATGTTAACGGACTGA	23	TCAATTCTGCAGCTTTAGGAGT	22	chr1_1:11045070-11045325	+
Cluster_DE_9738	Cluster_9738	miR8033	AATGGGTGGGTAGCTCATGTTGGAGAAGCAGGGCACGTGCAAATTCTTGTATTCGACGATATACGCATTACTATTGGTAATGCATGTGTTTTGCACGTGTTCTCCTTCTCCAACCCGAGTTTCCTACCTCCTCT	134	TGGAGAAGCAGGGCACGTGCA	21	CAATTCTGCAGCTTTgGGAGT	21	chr1_1:78160423-78160686	+
Cluster_EVA_84979	Cluster_84979	miR8033	AAAGTAAGCGCTCCAACTTTGAGAGTGCACATCTAGACACCTCAACTTGGTGTTACTTTACATTGAAGGTGTCTAAATGATCATTTGGTAAGTTGGAGTGTACTACTGACACATTGGAGACGAGTTGAGGTATCTAGGTGTGCATACTCAAAGTTAGAGTGCTAAGTGCTT	171	TATCTAGGTGTGCATACTCAA	21	CAATTCTGCAGCTTTgGGAGT	21	chr5_2:50917116-50917385	+
Cluster_EVA_58823	Cluster_58823	miR8036	GAGTATTGGGAAGTTGTTGGTTGTGGGTGGGGTGGAAAGATTTGATGATCTATTTTTTTCCAAATCAAAATGGAAAAAAGATTAGATCTTTCCTACTCCTCCCATACCCATGACTTCCACTAGCTTCT	128	TCTTTCCTACTCCTCCCATACC	22	GGAGGAATCGAAAGATATAAG	21	chr4_1:73263984-73264215	+
Cluster_EVA_67810	Cluster_67810	miR8036	GAGTATTGGGAAGTTGTTGGTTGTGGGTGGGGTGGAAAGATTTGATGATCTATCTTTTTCCAAATCAAAATGGAAAAAATGGAAAAAAGATTAGATCTTTCCTACTCCTCCCATACCCATGACTTCCACTAGCTTCT	137	TCTTTCCTACTCCTCCCATACC	22	GGAGGAATCGAAAGATATAAG	21	chr4_2:60994794-60994969	+
Cluster_EVA_67816	Cluster_67816	miR8036	AAGGAGAGGTTATTGGAGTGGGAGGAATCGAAAGATATAAGGATTTATTTATTTTTTCAATTTGATTGGAAAAATAGAAAAAAAAAGAATTATGTCTTTCCGATGCCTCCCATTCCCATGGCTTCCGTTCAC	132	TATGTCTTTCCGATGCCTCCCA	22	TCGGGTGTTTACATCAAACCAATA	24	chr4_2:61001762-61001898	+
Cluster_DE_22862	Cluster_22862	miR8039	CCATCTATCAACTATTTCCTTTTCCTATCTGAACTATTACCATCTATGTATTAAAACACACCTAGTTGAGTAGATGGTGATAGTTCAGGTAGGAAAAGGGAACAATTGAAAGTTGCAG	118	TTTCCTATCTGAACTATTACC	21	AATTGAGCCGTGCCAATATCA	21	chr2_1:18116774-18116917	+
Cluster_DE_18002	Cluster_18002	miR8043	TGATGTTATGGTGTATGTGGCCAAAGTCCGATTATATCAACTTTTACTTTTTTTCTTTTTAGAATAAATAAGTGGAAATTATCCATTTCCCACTTATTTATTCTAAAAAGAAAAAAGTAAAAGTTGATATAATTGGACTTTGGCCACATACACCATGATTTTTTG	165	TGATATAATTGGACTTTGGCC	21	AGAGCTTTCTTTAGTCCACAT	21	chr1_2:76520206-76520425	-
Cluster_DE_169143	Cluster_169143	miR8044	ATACAAGGTTTTACTGTACAACCCATGTACTGCTTTGTGAAATAATACAAAGTTGCTAGGTTAAAAAAAAAATACTCTGCTTGATGACCTTTTTTTTTAACTTGGTAACTTTGTATTGTATCACAAAACAATACATGGGTTGTATTGAAACCTTATATTCAA	162	TATCACAAAACAATACATGGGTTG	24	TCTCCAGCGATATTTGAAACT	21	chr11_2:43373062-43373192	+
Cluster_DE_169531	Cluster_169531	miR8044	CAACGAGACTTCAATTCAAGTTTCAAATATGGTTGGAGATGTTTGCTTGACCATGCTTTCAGATGATGAGTTTTCTGACAAACATCTCCAGCGATATTTGAAACTTCAATTGAAGTCATCGAGCA	125	TTTCAAATATGGTTGGAGATG	21	AACATCTCCAGCCATATTTGA	21	chr11_2:45607209-45607300	+
Cluster_DE_172575	Cluster_172575	miR8046	TTGAGATTTAGTTGATTTCTTGGGTGCTTACTCAACTAATAGTTATTATTTAAGAAACTCAATAATATTGGAAGCAAGGAGAATGGTGACTTTCAGGATGATAACTATTGGTTGAGTGAGCATCTAAGAAATCGACGTGATTCTGAGA	148	TTGGTTGAGTGAGCATCTAAG	21	CGCTGAAATTTCGATCATAAT	21	chr12_1:15214356-15214528	+
Cluster_EVA_5893	Cluster_5893	miR8049	AAATTGGTAATGGGAAGTGGAGAAACAACACTTGCTAAAAGAAGTTCATCAGTGATTCTCTCTTCTTTTGGAGTTTTTTTAGCAAGAGTTGTTTTCCCTCTTCTCAATTCCGTCTCTC	118	TTTTAGCAAGAGTTGTTTTCCC	22	CATGTCTACATGAGCCTGATA	21	chr1_1:70393920-70394121	-
Cluster_EVA_67127	Cluster_67127	miR8049	TTTTTCATATTTAACTGCTACAAGGCTCATGCAGACATGCACTAGAGATATGTATGTGTGTGTGTAATATCTCTAGTGCATGTCTACATGAGCCTGATAGCAGTTAAATATGATAAAGG	119	CAAGGCTCATGCAGACATGCA	21	TTGTGGGTGGGGTGGAAAGATT	22	chr4_2:58169978-58170102	-
Cluster_EVA_149225	Cluster_149225	miR828a	TTCACTTCTTTGGGAAAGCCTCTTGCTCAAATGAGTATTCCACAAATGTGTAATTGACATACTTTGAGATACTCATTTGGGCAAGAAGTTTTACCAGGAAGGTTGTAC	108	TCTTGCTCAAATGAGTATTCCA	22	AACATCTCCAGCCATATTTGA	21	chr10_1:10758692-10758854	-
Cluster_DE_117038	Cluster_117038	miR9472	TAACTTTGAATATTGCTCGGCTTCGAAGATGGACTAAACATCAATATCCCCATACTTGAAAGCGTTACACAGTTTCAAAGTTTGCTAATGTTGATGTACAGTTCATCTTCGGCGCCAAGCGATATTATTGAAAGTT	136	TGTACAGTTCATCTTCGGCGCC	22	TTCACAACCTCTGCTGAAAAA	21	chr8_1:44369333-44369565	-
Cluster_DE_101500	Cluster_101500		GAAGATGAAGAGAGTAAAATTACAGCCAAGGATGACTTGCCGGACCAAAAGTTGTGAGCATTTTCTGGTTCCGGCAAGTTGTTTTTGGCTATAAGTTTGCTCTCTTCTTCTCATG	115	CAAGTTGTTTTTGGCTATAAG	21	GCTCACGCTCTATCTGTCACA	21	chr7_1:11593151-11593288	+
Cluster_DE_104641	Cluster_104641		TAAAAATAATAATTTTGAAGTCCTCCTATTATTAAACTCTTCTTTAAAGAGAAAAAGAAGAGTTTAATAATCGGAGGACTTCAAATTTTTATTTTTTTTT	100	GAAGAGTTTAATAATCGGAGGACT	24	GGCAGTCTCCTTAGCTACC	19	chr7_1:52546348-52546638	-
Cluster_DE_108253	Cluster_108253		TAGAAATGGAGAGTGGATTGCAGCCAGGGATGACTTGCCGATGATCTCTTTGTAATTTTCCTATTAAGGATTTTACATCGGCAAGTTGTCCCTAGCTACCTTTCGCTCTCTTCTTCTCAT	120	GGCAAGTTGTCCCTAGCTACC	21	CAAGTCCAATGGGTAAATCAG	21	chr7_2:8829373-8829497	-
Cluster_DE_117221	Cluster_117221		AGATCTCTAGTCGATTCATTTTTCAGTAGATGTTATGAATAATTGATAAATACAGGTGTACAAAGGTTTTGATATAGTCATGACACCCGTAGATATGTGTGACTAGATTAAGACTTTTGTACACTTGTATTTTGTCGCTATTCACAACCTCTGCTGAAAAATCATTGGCTAGTTCTACGAA	181	TTTCAGTAGATGTTATGAATA	21	AATGTTGATGCAAGTGATGC	20	chr8_1:45147569-45147814	+
Cluster_DE_133148	Cluster_133148		CAAAACTTAATTTTACATGGTATGAGAACCAGATTCATCCCCGTTTGAGCTTTCGGTTCTCGCTCAAATGGGGATGAACCTGGTTCTGATACCATGTAAACCTAAGTGCGAAG	113	TATGAGAACCAGATTCATCCC	21	AAGTAGGAATCAAGGTCAATG	21	chr9_1:68358278-68358479	+
Cluster_DE_133611	Cluster_133611		TACATCTCTTATCTTGCACCAAGTAGGAATCAAGGTCAATGACATGACACGAAGGCAGGCAGGACACCTTTTCTACTTTTGTTTTGTCAAGTGTTATGTCATTGACTTGAGATTCCTACTTGGTGGAAGATAAGGGATGCAAA	143	TTGACTTGAGATTCCTACTTGG	22	AGGTGTTGGTGCTCATGCAGA	21	chr9_1:70516045-70516183	-
Cluster_DE_141645	Cluster_141645		CAAAACTTAATTTTACATGGTATGAGAACCAGATTCATCCCCGTTTGAGCTTTCGGTTCTCGCTCAAACGGGGATGAACCTGGTTCTGATACCATGTAAACCTAAGTGCGAAG	113	TATGAGAACCAGATTCATCCC	21	CAAATAGTTCTACGAATTCTAAGT	24	chr9_2:76145275-76145497	+
Cluster_DE_147278	Cluster_147278		GTTATTAGAAGCAACCCTGAACCCTAGTGTCCCTTATATAATCTTCGGTCTTGCCCCTCAAAATCTCTACCCTCTAATGAGGAAATAAGGAGATTATACATTGAGCACTAGGGCTTAGGATTACTTTTAATATCTG	136	ATTATAaATTGAGCACTAGGGCTT	24	GCAGCACTATTAAGATTCTCA	21	chr10_1:54973583-54973714	-
Cluster_DE_154961	Cluster_154961		AAGCTTGAGACATGTGGACTACATTAGTTGTTCAATGTTCAAACTTCTGTTGCTTGTCTCAATAATTTCAGCTTCTTTTTGAAAGAAAACTGACATTATTGAGACACGCGAAGGTAGTTCTCAATAATTTCAGCTTCTTTTTGAAAGAAAACTGACATTATTGAGACACGCAAAGGTAGTTTGAACATTGAACAATTAAGGTAGTCCACATGTCTCAAGCTTGT	224	TTGAACATTGAACAATTAAGGTAG	24	ACCCTAGTGTCCCTTATATAATCT	24	chr10_2:47234105-47234328	+
Cluster_DE_169533	Cluster_169533		CATACTTCAATTCAAGTTTCAAATATGGCCGGAGATGTTTGCTTGACCATGCTTTCAGATGATGAGTTTTCTGTCAAACATCTCCAGCCATATTTGAAGCTTCAATTGAAGTCTTAG	117	AAATATGGCCGGAGATGTTTG	21	AGATTGAGACTATCCTATAAA	21	chr11_2:45613839-45613933	+
Cluster_DE_169879	Cluster_169879		TCAGTCTATGGAGGCAAGAAAGATTGAGACTATCCTATAAACTGAATTATTATCATTCTCAAAATAATAATTCAGTCTATGGGATAGACTCAATCTTTCTTGCCTCGAGATGATTGAT	118	TATGGuATAGACTCAATCTTT	21	ATCTAATAGACGAAGGAGAAC	21	chr11_2:46462293-46462396	-
Cluster_DE_171491	Cluster_171491		AATTTTTTTTTTGCTCGTGTTCTCAATCGTCTATTAGATAGTTAAACATATCATTTTTAATGATATGCATCAACCTCAAGTAGAAAATGTATGTGGTTTTATAGATGCGTATAATCAAGGAAGTGACATATTTTATGTCGTTAGCTTAGCTATCTAATAGACGAAGGAGAACACGCTCAAAAAAAGAAAATT	192	TCTCAATCGTCTATTAGATAG	21	TGGTGATTGTGGTTCCAAAAT	21	chr12_1:11613313-11613515	-
Cluster_DE_171853	Cluster_171853		TTATATTCATTCCCCTTCTCAAAATTGCAAGAACCTATAATATTTTGAAATATTCAAACTTAAATATACTGAAATATTATAGGTCTTGCAATTCTGAGAAGGGAAATGAGGACATAAAGATTT	123	CTTCTCAAAATTGCAAGAACCT	22	TGGGTGCTTACTCAACTAATA	21	chr12_1:12886141-12886413	+
Cluster_DE_173781	Cluster_173781		TGTTCACTTGTTGTTGAACAAGGATGACTTAAATTTTCACCCGAACATAAAAGCATGGTTTTATGTTGTGGTGAAAATTTAGGCCATCCTTGTTCAATAGCAAGTGAACCAT	112	TGAAAATTTAGGCCATCCTTG	21	AGCACGGACTTACATGGAAGC	21	chr12_1:21940533-21940749	+
Cluster_DE_176803	Cluster_176803		AAGGTAATGATGGCCAATGATGAGTCAATCATTGGGAGGGGATGATATATTGGGAATTCCATATACGTTACGTAACCTATGTGTTCTATTCTATAATATAATATATCAATCTCTCTCAATGATTGGCTCATCATTGACAGACATTGGCTATC	152	ATCTCTCTCAATGATTGGCTCATC	24	GTCTTGCAATTCTGAGAAGGG	21	chr12_1:69235912-69236076	+
Cluster_DE_1849	Cluster_1849		CTTCGGTAATATAAAGAATTAGGTGAAGGTGTTAATGAGACTGAGTCGGGAAATGTTCCTTTGACTCTGGTATATGAGGCAAAGGAACACTGCCATACTCAGTCCCTTATATACCTTCATCTTTTTTAAAAAAAAGAATTTATT	144	AGGTGAAGGTGTTAATGAGACTGA	24	AGTCCTTACATGTCTTCATCTTT	23	chr1_1:11001195-11001375	+
Cluster_DE_26605	Cluster_26605		AATTTCAAGGATTGATACCATATCTGAGAAGCATAGGGAATTGAGATAGATGAAGAAGAACAACTTCAGCCGTCTCTTTTCAATTCCTATCCTCCTCAGATCTGATTTCAATTCATTGAATTAA	124	TATCTGAGAAGCATAGGGAATT	22	AATTGAGCCGTGCCAATATCA	21	chr2_1:42227053-42227345	-
Cluster_DE_51959	Cluster_51959		GAGTTTTCTGTCTGAACTACCACCAAATGCTTCTCGAAGCAAACCTGATTGTTCAGGTAGGAAAAGTGAACAACTTATAGTTCATTTGTGTTTCCATAAACATTTGGTGATAGTGCAGGTAGGAAACTCACACACCTGATAGTTCATGTATA	152	TGAGTTTTCTGTCTGAACTAcCAC	24	AAAAGGGAAGTGATGGCAACATG	23	chr4_1:16132100-16132322	-
Cluster_DE_53033	Cluster_53033		GAGTTTAAATAAAAAGTTGTAAAAGGGAAGTGATGGCAACATGTCCTAAATTTGGTTTTCACCAAGAAATCATATCTCATTCTTGGTCAAAAATAAATTAAGGATTTGTCGCCATCACTCTCTTTTCCAACTTTTATTTAAAATCTAT	148	TGTCGCCATCACTCTCTTTTCC	22	TCTTGAAACCGCATCTGCCTTTTA	24	chr4_1:20038075-20038343	+
Cluster_DE_54021	Cluster_54021		TATTTGTTTGATATTTTTGCTCTTGAAACCGCATCTGCCTTTTATTTTATATTTTATTTCTCCAAAAAAATAAAAAAATCTAAAAGGTAGATGCAGTTTCGAGAGCAAAATTATCACAGAAAAATA	126	AAAGGTAGATGCAGTTTCGAGAGC	24	TGGTATGCTTTGACTGGGAAAG	22	chr4_1:26068551-26068778	+
Cluster_EVA_102877	Cluster_102877		AATGACTTGTGATGTCTAGTTGAACTTTCAAAAGCAATTCTTTGTCGACGGGCTGATTTCAGGATTGTTGGATCATATCAGTAGAAGAATAGGTTATATTAGCCCATCAACAAAGAATTGCTTTTGGAAGTTCAATCAATCATTCATGTATTCATA	156	TGAACTTTCAAAAGCAATTCT	21	AATTTCAGAATAATGACTATT	21	chr7_1:853501-853800	-
Cluster_EVA_10440	Cluster_10440		GTCAAGTAATTGAAAATAAATAATCATTGTCCTGAAGTTTCAATTACTATCGAGGTTCAATTGTATAGAAATTGAAATTTCAGAATAATGACTATTTTTCAAGGACATAGCAAAAG	116	TAATCATTGTCCTGAAGTTTC	21	TTTTCTTCCCGGTCCTCGCTTTTC	24	chr1_1:85648419-85648504	+
Cluster_EVA_112477	Cluster_112477		TAGAAATGGAGAGTGGATTGCAGCCAGGGATGACTTGCCGATGATCTCTTTGTAATTTTCCTATTAAGGATTTTACATCGGCAAGTTGTCCCTAGCTACCTTTCGCTCTCTTCTTCTCAT	120	GGCAAGTTGTCCCTAGCTACC	21	AATTGCTTTTGGAAGTTCAAT	21	chr7_2:8829382-8829506	-
Cluster_EVA_113975	Cluster_113975		AATGACTTGTGATGTCTAGTTGAACTTTCAAAAGCAATTCTTTGTCGACGGGCTGATTTCAGGATTGTTGGATCATATCAGTAGAAGAATAGGTTATATTAGCCCATCAACAAAGAATTGCTTTTGGAAGTTCAATCAATCATTCATGTATTCATA	156	TGAACTTTCAAAAGCAATTCT	21	TCTAGTTGTAGCCcGTCTATT	21	chr7_2:45923521-45923820	-
Cluster_EVA_139651	Cluster_139651		GGTAATCTGCATCCTGAGGTTTAGATCAATTTCTAATTTACTGAATCTAGTCCTTGGGATGCAGATTATCTTTACCTCACTAACAGTGCG	90	GTCCTTGGGATGCAGATTATC	21	CCTTGTCAGGTGAAAATAATA	21	chr9_2:14008126-14008422	+
Cluster_EVA_146076	Cluster_146076		GCATCATAGTCTGTTAGAAGCCTTGTCAGGTGAAAATAATAATCTGTCAGCGACTATAATTGAGTCAACTGAAGGGGAGCCTTGGAGCAATGGTAAAGTTGTCTTCACGTGACCTAGTCACTAACATATTATTATTTTCACCTGACAAGACTTCTAACAAACTTTGATGGGT	172	TTATTTTCACCTGACAAGACT	21	AGATACTCATTTGGGCAAGAAG	22	chr9_2:75299748-75299914	+
Cluster_EVA_175605	Cluster_175605		CATACTTCAATTCAAGTTTCAAATATGGCCGGAGATGTTTGCTTGACCATGCTTTCAGATGATGAGTTTTCTGTCAAACATCTCCAGCCATATTTGAAGCTTCAATTGAAGTCTTAG	117	AAATATGGCCGGAGATGTTTG	21	TTCTTGCCTGTCCTTAAAAGC	21	chr11_2:45613839-45613933	+
Cluster_EVA_176414	Cluster_176414		AAATGCTGCCAAGAAACTCATTCTTGCCTGTCCTTAAAAGCAGAATGTTAATGAGATTTGGGATTCCTTTTCAGTAGATACAAAAATTCTCTGTTCATATCCTCCAATAATGCTGTGAGGTTATTGTCGGATCCTCTCAAGATTTGTGCTTTTTTTGGAGGATTAAACGTGTGTGCGGTGGCATTTTTGGAGGATCTGAGCAACATAAAGTTTTTTGTATCCTTCTTAAAGGACATTAAGTCTCACTTGGGATTCTGCTTTTAAGGATTGGCAAGAATGGTTGTTTTCACCCTGCTGAT	299	TTTTAAGGATTGGCAAGAATG	21	AATCTCAAACTTAATCTTGGGATA	24	chr11_2:48351044-48351303	+
Cluster_EVA_28100	Cluster_28100		ATTTTCAATGTTTGAAGCCCTATCTGAGGGGTATAAGGGATTCAGATATGATTTTATCGGTCTTCAATCCCTATCCTCCTTAGATACGATTTAATTCATTGAATTAAC	108	TATCTGAGGGGTATAAGGGATT	22	GTGCCTCTGTCTTTCGACACG	21	chr2_1:42202085-42202225	-
Cluster_EVA_36260	Cluster_36260		AGGAGAGATTGAGGGGATCTTGTCGCAGGAGAGATGGCACTTAGCATTCCTTTTAATTGGTAAAATGCCTAAATGGAACCAATTAAGTGCCTCTGTCTTTCGACACGATGCCCACAATTTCTATTGC	127	TGTCGCAGGAGAGATGGCACTT	22	TGAGCCGAACCAATATCACTCT	22	chr2_2:44102233-44102482	-
Cluster_EVA_68154	Cluster_68154		TTGGTAAAAATTTATCCGCGTCGGGTGTTTACATCAAACCAATAAAGTTAATCTTATCGGTTAACAATTAAGGGAAAATACATTAACAATGGTTAAGTGTTAAATATGTATGTGAAAGACATGCGTCTTGCATTTATTGGTTTGGTGTAAACACTCGGTGCGGGTAAGCATTTACCCAGT	180	TTGGTTTGGTGTAAACACTCGGTG	24	CTTCAATTAGTTAGACATGGATTG	24	chr4_2:62650798-62650963	-
Cluster_EVA_79825	Cluster_79825		GCAGTCGAAGGTTAAAAACACAGCTGACGACTCGTTGATTCTCAAGCACGTCAACAAACATTTTTAGAAATTTACGTGTTTGAGATTCAACGATGCGTGAGCTATGTTTAGCTAGCGTTGTCACGT	126	CAGCTGACGACTCGTTGATTCT	22	GAGAGTGCACATCTAGACACC	21	chr5_2:6982173-6982316	+

## Sheet: Supplemental Table 3
Supplemental table 3. microRNA accumulation
		Desiree_Flower_1	Desiree_Flower_2	Desiree_Flower_3	Desiree_Leaf_1	Desiree_Leaf_2	Desiree_Leaf_3	Desiree_Root_1	Desiree_Root_2	Desiree_Root_3	Desiree_Tuber_1	Desiree_Tuber_2	Desiree_Tuber_3	Eva_Flower_1	Eva_Flower_2	Eva_Flower_3	Eva_Leaf_1	Eva_Leaf_2	Eva_Leaf_3	Eva_Root_1	Eva_Root_2	Eva_Root_3	Eva_Tuber_2	Eva_Tuber_3	Eva_Tuber_1
Cluster_171719_mature	miR10539	110	89	72	2570	4508	7357	129	90	54	3	8	0	8	36	73	5161	161	6179	637	102	548	1	1	3
Cluster_171719_star	miR10539	1	1	1	0	0	0	0	0	0	0	0	0	1	1	1	0	0	0	0	0	0	0	0	0
Cluster_93664_mature	miR156i	394	233	265	171	276	306	80	110	57	27	32	44	299	252	198	506	70	429	174	131	122	76	100	117
Cluster_93664_star	miR156i	26	12	26	161	265	176	4	9	1	5	22	11	31	17	6	405	75	462	13	3	33	37	49	24
Cluster_49751_mature	miR159	114148	124622	112068	25836	60250	109738	216619	168053	106488	1008	7366	6330	87160	90482	131315	134592	117136	146967	135605	92084	115969	7117	12532	20403
Cluster_49751_star	miR159	16	9	5	0	2	4	5	9	6	2	1	0	2	2	2	3	0	4	3	2	2	0	2	2
Cluster_49716_mature	miR159a	1644	855	1045	10559	15719	13119	271	442	73	76	281	123	1104	697	389	23597	3667	37830	585	257	1754	633	514	543
Cluster_49716_star	miR159a	121	76	125	25	79	105	107	69	39	41	11	25	65	73	29	152	12	160	100	59	95	19	30	70
Cluster_29753_mature	miR160a	547	415	657	100	240	284	206	170	69	3	1	0	596	474	371	487	30	253	205	95	179	0	5	22
Cluster_29753_star	miR160a	2	0	1	2	3	1	0	0	0	0	0	0	1	1	1	3	0	1	0	0	0	0	0	0
Cluster_7116_mature	miR160a	8	4	2	3	2	1	3	1	1	3	8	0	7	7	6	8	0	0	3	4	2	4	2	26
Cluster_7116_star	miR160a	47	24	56	11	23	39	19	28	5	1	2	0	60	56	32	65	2	19	31	23	23	0	0	10
Cluster_78394_mature	miR160a	593	452	619	83	228	256	218	165	51	6	2	0	632	470	366	461	33	227	191	83	178	2	2	21
Cluster_78394_star	miR160a	27	16	17	0	0	0	2	0	0	0	0	0	5	2	1	0	0	0	0	0	0	0	0	0
Cluster_28929_mature	miR160b	0	0	0	0	0	0	0	0	0	0	0	0	9	7	4	10	2	34	5	2	1	0	3	24
Cluster_28929_star	miR160b	0	0	0	0	0	0	0	0	0	0	0	0	0	0	0	0	0	0	0	1	0	0	0	0
Cluster_40025_mature	miR162	15009	11762	19617	4306	7961	16029	17309	51052	24481	367	547	198	13386	11504	10971	16312	2330	19182	20023	23521	27800	741	455	1690
Cluster_40025_star	miR162	11	12	22	7	20	23	2	3	1	3	2	3	23	17	8	25	2	15	1	5	13	2	2	3
Cluster_46619_mature	miR162	24	18	54	39	60	80	11	11	4	0	5	8	56	64	23	211	44	91	9	5	25	2	3	2
Cluster_46619_star	miR162	22	11	20	7	20	21	2	6	1	1	1	2	21	21	10	25	1	18	4	4	15	3	10	7
Cluster_48877_mature	miR162	2005	1580	2072	611	956	2795	1233	603	532	259	323	356	1433	1217	968	1255	138	1253	883	610	811	428	460	2892
Cluster_48877_star	miR162	1	1	1	8	22	3	4	2	3	0	1	0	0	0	1	17	1	16	1	0	6	0	0	2
Cluster_96711_mature	miR164b	16	10	17	3	3	2	5	8	12	0	0	0	21	12	18	1	0	2	6	4	2	0	0	0
Cluster_96711_star	miR164b	6	5	4	1	10	1	0	1	0	1	0	0	7	3	0	34	0	1	3	2	2	0	0	1
Cluster_132083_mature	miR166a	1971	1276	2359	303	543	1454	3103	5223	3906	57	241	55	2551	2654	2125	2350	1328	2692	3213	3197	2429	140	94	304
Cluster_132083_star	miR166a	132	105	280	5	13	1	38	51	16	1	0	0	57	26	18	30	15	2	23	19	49	0	0	20
Cluster_86895_mature	miR166a	12	4	14	3	2	2	0	5	0	0	2	0	0	0	0	2	0	2	0	1	0	2	3	1
Cluster_86895_star	miR166a	13746	10755	17495	3879	7461	14642	15991	50068	23152	359	621	193	12055	10457	9974	15029	2151	17895	19334	22439	27950	708	513	1590
Cluster_93238_mature	miR166a	215	197	174	300	439	394	92	85	16	0	3	1	134	122	148	615	217	310	102	54	120	7	9	12
Cluster_93238_star	miR166a	18	21	22	0	0	1	2	1	1	0	5	4	11	2	8	1	0	1	3	3	3	15	8	6
Cluster_95957_mature	miR166a	13350	10666	17415	3907	7497	14975	16320	50684	23341	324	572	206	12277	10359	10135	15316	2145	17800	19069	22637	27709	711	500	1623
Cluster_95957_star	miR166a	16	16	16	0	0	0	0	2	3	0	6	7	11	5	10	0	0	0	0	2	2	5	19	7
Cluster_92835_mature	miR166b	13805	11016	17850	3955	7547	14681	15841	50808	23379	342	538	202	12401	10311	10275	14972	2149	18330	19205	22486	28261	756	547	1595
Cluster_92835_star	miR166b	0	1	1	2	3	2	1	0	0	0	0	0	0	1	5	2	1	1	0	0	0	0	0	0
Cluster_20268_star	miR166c	0	0	1	0	0	0	0	0	0	0	0	0	0	0	0	0	0	0	0	0	0	0	0	0
Cluster_20268_mature	miR166c	2	3	2	1	2	0	1	4	1	0	0	0	3	6	7	12	10	9	12	8	7	0	0	1
Cluster_21255_mature	miR166c	121698	96471	137626	15264	36597	59456	37118	82135	32452	689	575	174	123550	99677	108718	116506	11925	117328	28012	29921	35096	703	440	2996
Cluster_21255_star	miR166c	1	1	0	1	0	1	0	0	0	0	1	1	3	1	3	8	1	1	2	0	0	0	1	0
Cluster_39181_mature	miR166c	42	23	65	28	78	65	14	13	1	1	2	3	54	78	23	196	55	76	12	5	21	6	1	3
Cluster_39181_star	miR166c	128	91	233	33	91	245	362	584	420	5	25	1	160	134	160	298	429	461	625	524	589	17	13	37
Cluster_90916_mature	miR166d	2	1	0	24	44	12	1	0	0	0	0	0	1	0	2	112	26	4	3	0	1	0	0	1
Cluster_90916_star	miR166d	17	19	35	12	24	85	38	132	92	0	3	0	38	18	12	48	28	35	124	142	129	1	12	9
Cluster_127940_mature	miR166f	0	0	1	2	11	0	0	0	0	0	0	0	0	0	0	12	3	3	0	1	0	2	1	0
Cluster_127940_star	miR166f	13710	11030	17701	3961	7413	14610	15870	50068	23580	311	582	210	12212	10390	10107	15029	2262	17831	19428	22255	27960	699	520	1575
Cluster_120905_mature	miR166h	20165	19039	24481	11085	22055	29600	15004	21327	20134	1138	1433	1900	17322	17327	18735	30189	7546	23842	11178	13391	9473	1619	1450	9787
Cluster_120905_star	miR166h	6	4	5	0	0	0	105	334	168	0	2	2	9	9	4	0	0	1	318	153	310	3	1	3
Cluster_9944_mature	miR167a	5	2	3	2	1	2	1	2	0	0	1	0	5	3	2	7	1	4	2	0	11	2	2	16
Cluster_9944_star	miR167a	0	0	0	0	3	0	2	2	0	0	0	0	2	1	0	4	0	0	0	0	0	0	0	0
Cluster_101670_mature	miR167d	6542	4186	5417	1131	2222	1740	167	151	34	18	14	3	8622	5661	3089	3530	120	1632	110	57	115	40	28	110
Cluster_101670_star	miR167d	1	1	0	0	5	1	0	0	0	0	2	0	0	0	1	1	1	3	0	1	1	0	0	0
Cluster_11947_mature	miR168a	684	656	375	238	501	626	194	93	114	6	5	9	711	670	513	1359	95	1048	351	311	115	31	30	91
Cluster_11947_star	miR168a	467	318	438	138	392	336	142	100	51	27	42	40	377	327	190	694	40	410	94	72	94	30	50	336
Cluster_112352_mature	miR169a	1	0	0	0	0	0	0	0	0	0	0	0	0	0	1	9	4	4	9	0	13	0	0	1
Cluster_112352_star	miR169a	0	0	0	25	47	4	0	0	0	0	0	0	1	0	0	38	1	1	2	0	0	0	0	0
Cluster_107664_mature	miR169g	16	12	14	58	145	6	0	0	0	0	1	0	5	3	4	165	24	0	0	0	0	0	2	0
Cluster_107664_star	miR169g	0	0	0	2	1	0	0	0	0	0	0	0	0	0	0	24	4	0	0	0	0	0	0	0
Cluster_107867_mature	miR169g	17318	12095	19370	11602	26300	22140	10805	8508	4731	362	1228	424	18754	15825	11477	50387	3194	21756	12096	7398	15781	1990	2324	3572
Cluster_107867_star	miR169g	0	1	0	10	35	1	0	0	0	0	0	0	1	0	0	36	1	4	0	1	0	0	0	0
Cluster_117693_mature	miR169n	88	69	50	32	75	32	272	713	287	32	122	82	51	50	32	132	13	32	502	201	799	203	280	314
Cluster_117693_star	miR169n	1	1	0	45	109	9	0	0	0	0	0	0	1	4	1	157	16	6	0	0	0	0	1	0
Cluster_31982_mature	miR171a	20	4	20	14	35	9	1	0	0	1	0	0	22	10	3	39	1	2	1	0	2	0	0	3
Cluster_31982_star	miR171a	236	155	170	84	234	137	23	27	11	1	0	0	143	92	99	298	24	104	34	23	30	0	0	3
Cluster_108858_mature	miR171b	23	8	13	0	0	3	11	10	41	5	7	6	0	0	0	0	0	0	0	0	0	0	0	0
Cluster_102496_mature	miR171b	68	46	181	86	159	169	148	184	65	3	3	5	182	193	221	427	79	569	204	188	400	14	29	91
Cluster_102496_star	miR171b	1	0	0	1	0	6	1	0	3	0	0	0	0	0	0	0	0	5	1	0	0	0	0	3
Cluster_108858_star	miR171b	0	1	0	1	4	15	1	2	0	0	0	0	0	0	0	2	0	0	0	1	1	0	0	9
Cluster_173074_mature	miR171b	64	73	56	14	69	56	10	1	1	0	0	0	71	64	62	258	13	30	7	1	10	2	6	10
Cluster_173074_star	miR171b	16	12	30	19	28	27	2	0	1	0	0	0	12	7	6	64	3	31	1	1	2	0	0	0
Cluster_179929_mature	miR171b	25	14	20	16	38	33	5	0	1	0	0	0	13	3	8	72	2	29	3	0	1	0	0	1
Cluster_179929_star	miR171b	4	1	0	2	1	0	0	0	0	0	0	0	2	1	0	6	0	1	0	0	1	1	1	1
Cluster_25866_mature	miR171b	25	15	13	11	29	5	0	0	0	0	0	0	11	7	5	40	2	3	0	0	5	0	0	1
Cluster_25866_star	miR171b	17	7	15	1	0	10	2	8	2	0	0	0	10	5	8	2	0	0	0	0	0	0	0	0
Cluster_33729_mature	miR171b	17	9	12	19	33	5	1	1	0	0	0	0	10	6	4	45	2	0	0	0	2	0	0	1
Cluster_103865_mature	miR171d	93	72	54	24	174	73	13	5	5	0	0	0	87	74	57	367	14	49	15	6	4	0	1	4
Cluster_103865_star	miR171d	4	5	3	0	0	2	5	0	0	0	0	0	15	0	2	8	0	0	3	0	2	0	1	6
Cluster_173264_mature	miR171d	10	10	19	8	20	15	3	0	0	0	0	0	7	9	2	38	3	20	0	0	0	0	0	1
Cluster_173264_star	miR171d	0	0	2	0	1	6	0	0	0	0	0	2	0	1	0	0	0	1	0	0	0	0	0	1
Cluster_178801_mature	miR171d	17219	12121	19288	11843	26195	22319	10797	8533	4779	382	1215	382	18668	15861	11251	50056	3165	21608	12317	7467	15663	2053	2267	3639
Cluster_178801_star	miR171d	10	10	15	11	28	29	0	2	0	2	0	0	7	3	2	33	3	23	1	0	1	0	0	0
Cluster_96003_mature	miR171d	486	309	350	3854	6675	5349	123	102	31	28	5	7	402	264	143	10092	639	9868	231	127	314	28	8	61
Cluster_96003_star	miR171d	230	161	159	89	235	151	21	29	6	0	1	0	142	126	106	304	22	96	21	19	32	0	0	3
Cluster_103849_mature	miR171e	20	14	3	11	16	101	41	52	28	3	0	0	4	3	2	37	7	167	82	60	49	3	0	32
Cluster_103849_star	miR171e	67	25	60	20	117	46	32	24	2	1	0	0	29	40	15	304	37	67	8	0	13	0	0	0
Cluster_111031_mature	miR171e	25	19	5	15	20	96	52	43	37	6	0	0	2	2	3	32	3	188	88	49	53	3	0	27
Cluster_111031_star	miR171e	1	0	0	0	0	0	0	0	0	0	0	0	0	1	0	0	0	0	0	0	0	0	0	0
Cluster_158143_mature	miR172a	1379	1127	1430	457	1485	1892	1485	2230	1679	395	697	1281	1296	1134	849	3565	159	1208	5413	2835	2724	2196	1650	3985
Cluster_158143_star	miR172a	51	38	50	12	46	53	9	3	1	2	0	2	40	23	20	47	1	31	7	5	10	0	3	5
Cluster_157787_mature	miR172b	451	318	252	655	1632	1047	832	1439	317	36	88	52	533	601	508	6933	498	4334	1706	878	4414	358	261	1019
Cluster_157787_star	miR172b	9	3	8	15	29	6	7	0	0	4	2	2	3	3	3	13	0	3	6	0	10	3	1	3
Cluster_148578_mature	miR172k	91	77	109	6	18	46	116	245	135	52	71	118	78	87	86	75	5	91	452	316	292	251	246	215
Cluster_148578_star	miR172k	33	19	33	25	48	15	4	6	0	0	0	0	7	3	1	486	70	106	0	0	0	0	0	0
Cluster_116478_mature	miR1919	5696	4004	7677	956	1919	2709	2128	3371	588	212	238	236	3463	2447	1627	3354	336	3450	1801	910	5070	649	421	2384
Cluster_116478_star	miR1919	20	18	26	2	8	13	7	3	0	2	0	0	7	11	9	3	0	10	1	1	2	1	0	11
Cluster_116481_mature	miR1919	528	441	583	144	288	455	195	226	87	40	67	108	301	264	394	420	56	475	193	136	293	93	76	299
Cluster_123475_mature	miR1919	557	435	595	155	249	449	200	221	77	54	75	121	303	272	321	408	58	434	202	150	275	92	51	282
Cluster_123475_star	miR1919	69	56	62	30	47	88	43	34	9	2	2	2	140	137	134	176	38	165	79	63	65	9	10	15
Cluster_123530_mature	miR1919	5623	4083	7804	966	1965	2647	2162	3253	595	215	245	235	3561	2276	1696	3319	324	3451	1816	919	4998	607	419	2334
Cluster_123530_star	miR1919	2	1	2	0	0	1	0	0	0	0	0	0	2	0	0	1	0	0	1	2	0	0	1	2
Cluster_112797_mature	miR1919a	816	732	787	1565	2934	6763	584	712	318	0	4	1	86	342	848	4432	1164	5781	1743	755	2305	5	2	5
Cluster_112797_star	miR1919a	524	467	585	174	271	402	214	218	84	47	81	124	284	239	332	428	69	475	188	149	245	78	70	276
Cluster_121536_mature	miR1919c	14864	11753	19547	4272	8150	16321	17228	51254	25134	333	583	228	13524	11334	10994	16429	2361	19298	19647	23470	27985	705	470	1694
Cluster_121536_star	miR1919c	553	444	626	190	260	458	195	233	86	46	75	139	340	257	339	415	52	442	195	163	250	76	64	316
Cluster_123468_mature	miR1919c	5933	4077	7744	978	1934	2754	2134	3192	642	204	267	233	3440	2403	1711	3411	349	3454	1763	889	4918	629	388	2391
Cluster_123468_star	miR1919c	312	205	392	14	43	39	66	114	31	10	14	12	479	326	218	218	14	123	242	101	670	92	91	316
Cluster_123481_mature	miR1919c	5680	3957	7671	992	2036	2725	2198	3283	629	239	276	238	3318	2341	1649	3497	301	3415	1766	907	5058	600	402	2386
Cluster_123481_star	miR1919c	529	445	580	154	250	448	198	196	81	52	80	125	317	247	343	421	71	452	180	131	284	86	76	316
Cluster_126457_star	miR2111b	1	2	2	3	3	1	9	3	1	0	2	0	3	6	1	0	0	14	19	6	8	8	4	9
Cluster_137390_mature	miR2111b	13653	11130	17990	4009	7386	14624	16260	51060	23251	341	580	218	12460	10436	10232	15206	2184	17874	19199	22353	27683	752	483	1526
Cluster_137390_star	miR2111b	1	1	2	1	5	5	7	3	2	0	1	1	10	0	2	2	0	20	19	7	11	5	6	6
Cluster_73451_mature	miR319a	18	21	12	0	0	0	0	0	0	0	0	0	2	2	2	0	0	0	0	0	0	0	0	0
Cluster_73451_star	miR319a	35	13	24	1	10	9	43	44	13	58	9	115	15	22	23	4	1	8	27	7	44	30	31	133
Cluster_89840_mature	miR319a	13	20	26	11	29	81	46	134	82	0	3	1	44	18	14	49	30	34	153	150	122	0	6	9
Cluster_89840_star	miR319a	20	11	31	0	5	0	52	48	11	57	16	107	14	23	19	5	2	13	45	2	47	31	20	135
Cluster_182598_star	miR319j	0	0	2	0	0	0	0	0	0	0	0	0	0	0	0	0	0	0	0	0	0	0	0	0
Cluster_182598_mature	miR319j	3032	3090	2280	30	122	101	20817	19347	69451	382	444	884	1483	1674	2551	171	86	788	43229	61950	34973	1680	2086	5618
Cluster_130134_mature	miR390	8350	5649	10174	8	21	36	45	95	28	3	2	1	8119	5933	4194	53	14	32	124	30	255	6	3	22
Cluster_130134_star	miR390	0	0	0	0	0	1	0	0	0	0	0	0	1	1	1	1	0	1	1	3	1	0	0	0
Cluster_143625_mature	miR390	2	4	1	2	0	1	4	7	1	0	2	0	0	0	1	0	1	3	1	2	3	2	0	0
Cluster_143625_star	miR390	8	2	5	23	38	22	4	0	1	0	0	0	16	14	7	160	5	31	2	0	1	1	0	0
Cluster_146877_mature	miR390	88	51	94	391	964	458	61	45	16	1	0	0	224	225	109	3307	293	783	31	21	34	1	2	18
Cluster_146877_star	miR390	5	0	1	0	0	2	1	0	1	0	1	1	0	0	4	0	1	0	0	1	0	0	0	2
Cluster_137587_mature	miR390.2	8111	5565	10288	9	23	19	46	86	34	4	3	2	8207	5767	4257	51	7	25	112	24	284	11	5	18
Cluster_137587_star	miR390.2	7	2	2	7	18	13	1	0	1	0	0	0	1	4	4	29	10	8	0	0	1	0	0	0
Cluster_128254_mature	miR390d	7	4	14	28	43	112	33	23	5	2	0	0	20	7	8	3	3	272	52	24	55	3	3	5
Cluster_128254_star	miR390d	713	446	465	0	0	0	1	1	0	0	0	0	1016	634	566	2	0	2	19	2	23	0	0	0
Cluster_136570_mature	miR390d	181	137	170	57	163	89	279	94	112	82	52	32	21	25	13	116	6	80	37	22	24	16	2	49
Cluster_136570_star	miR390d	687	433	504	0	1	2	4	4	2	0	0	0	981	731	538	5	0	2	18	3	22	0	0	0
Cluster_32653_mature	miR393b	1416	924	1338	206	613	382	163	18	6	0	0	0	1173	725	482	766	56	213	5	4	15	0	0	8
Cluster_32653_star	miR393b	264	329	260	49	103	75	40	10	20	10	15	13	203	224	242	177	9	96	58	25	25	30	21	37
Cluster_46282_mature	miR393d	3	5	1	19	19	3	0	0	0	1	2	0	1	0	2	4	4	2	0	0	2	11	11	41
Cluster_46282_star	miR393d	260	339	280	51	111	81	33	13	21	2	18	7	197	232	259	188	12	97	53	20	23	25	23	29
Cluster_107865_mature	miR396	58453	48534	97257	54360	108155	113863	165920	90750	38247	7644	42123	13328	46284	48625	63137	202711	43191	97113	178306	59550	292462	37277	42770	33885
Cluster_107865_star	miR396	970	601	1852	747	1306	1161	743	871	140	16	23	7	1602	1252	803	3186	997	1997	871	345	1784	48	30	239
Cluster_178515_mature	miR396a	19	14	15	0	0	0	0	0	0	0	0	0	7	8	15	0	0	0	0	0	0	0	0	0
Cluster_178515_star	miR396a	366	183	285	675	1129	277	163	132	30	12	15	15	194	164	92	979	276	333	80	39	234	23	18	71
Cluster_107669_mature	miR396b	8	8	8	78	148	9	0	0	2	0	0	0	8	12	12	192	30	2	0	0	0	0	0	0
Cluster_107669_star	miR396b	1708	1277	3184	2000	3798	5167	5545	5819	3568	14	58	36	3284	4494	4154	9113	4751	6809	9403	7144	7620	82	81	110
Cluster_111276_mature	miR397	19	8	12	4	0	6	0	0	0	0	0	0	16	8	4	9	2	19	0	0	0	0	0	0
Cluster_111276_star	miR397	43	22	92	8	25	28	1	3	1	0	5	17	68	51	69	37	6	31	9	4	8	0	1	0
Cluster_47781_mature	miR398	12	8	18	5	18	112	26	8	4	0	0	0	13	18	4	22	2	737	40	16	61	3	1	1
Cluster_47781_star	miR398	85	47	73	19	52	14	34	114	14	0	9	8	53	37	26	62	66	48	31	16	82	11	13	5
Cluster_44926_mature	miR399b	7	3	4	2	1	4	1	0	1	2	2	1	3	0	1	5	2	4	1	0	4	1	6	5
Cluster_44926_star	miR399b	43	26	49	15	23	1	15	6	15	9	0	1	46	45	55	5	3	1	6	13	6	5	7	6
Cluster_6067_star	miR403	1	1	2	0	0	0	0	0	0	0	0	0	0	0	0	0	0	0	0	0	0	0	0	0
Cluster_27_star	miR403	0	0	0	0	0	0	0	0	0	0	0	0	1	0	3	0	0	0	0	0	0	0	0	0
Cluster_167894_mature	miR403	197	154	197	94	115	702	209	216	374	18	14	10	49	33	63	124	34	170	112	136	68	24	7	93
Cluster_167894_star	miR403	279	174	199	142	275	309	96	107	51	4	8	17	155	116	96	500	172	326	93	83	109	15	9	14
Cluster_16895_mature	miR403	786	626	613	324	564	857	196	222	105	20	64	66	400	346	316	1010	60	873	202	120	285	75	76	130
Cluster_16895_star	miR403	1	1	0	0	0	2	1	0	0	1	0	0	0	0	0	0	1	0	0	0	0	0	0	2
Cluster_26797_mature	miR403	0	0	4	1	1	6	1	0	2	0	0	0	1	0	0	13	2	3	1	1	1	0	0	2
Cluster_26797_star	miR403	311	205	242	171	268	318	98	90	38	0	8	17	159	92	102	478	182	373	85	65	136	7	7	9
Cluster_27_mature	miR403	759	640	577	328	587	850	188	200	105	16	60	56	437	291	330	1042	73	910	223	136	273	75	74	142
Cluster_42971_mature	miR403	25	4	18	2	11	10	4	8	1	3	1	6	15	7	7	24	14	14	13	5	15	13	8	33
Cluster_42971_star	miR403	323	202	250	158	282	309	96	99	50	6	9	12	175	112	135	511	182	336	94	72	108	9	3	9
Cluster_43632_mature	miR403	64	38	36	0	1	0	97	164	57	1	0	0	17	3	18	1	0	2	113	190	176	1	3	11
Cluster_43632_star	miR403	282	191	246	157	289	312	103	79	41	3	6	18	173	111	111	494	180	323	73	73	120	10	9	14
Cluster_60577_mature	miR403	10737	7974	9841	2276	5447	6265	2503	2521	831	1103	1012	712	6424	4966	2996	7807	155	4796	2051	1256	3254	1801	1251	4034
Cluster_60577_star	miR403	280	186	249	146	280	281	83	76	38	4	15	17	164	114	111	490	200	328	90	74	102	10	6	10
Cluster_6067_mature	miR403	718	625	586	281	580	873	203	194	93	17	62	56	415	282	315	1041	56	923	183	129	287	68	88	123
Cluster_10089_mature	miR408	86	49	169	137	226	515	80	135	35	0	3	0	12	28	63	336	52	508	382	152	677	1	0	2
Cluster_10089_star	miR408	1	0	2	7	3	0	0	0	0	0	0	0	1	0	0	1	0	0	0	0	0	0	0	0
Cluster_8862_mature	miR408	76	67	186	118	219	457	69	129	31	0	2	0	11	44	74	299	66	488	427	171	707	4	0	1
Cluster_8862_star	miR408	0	0	0	1	3	0	0	0	0	0	0	0	0	0	0	1	1	0	0	0	0	0	0	0
Cluster_19723_mature	miR408a	8	5	12	3	1	6	3	6	0	1	1	1	16	7	1	11	1	7	9	4	14	1	4	9
Cluster_19723_star	miR408a	0	1	0	9	10	3	0	0	0	0	0	0	0	0	0	6	1	7	1	1	7	0	0	0
Cluster_8647_mature	miR408a	2	2	6	2	0	1	0	2	0	1	0	0	5	3	3	7	0	4	6	2	8	2	2	13
Cluster_8647_star	miR408a	1	1	0	4	14	4	0	1	0	0	0	0	1	0	0	13	1	4	0	2	8	0	0	0
Cluster_100815_mature	miR408b	58809	48435	96927	54167	108643	113244	166093	91244	38358	7841	41957	13407	46585	48283	63173	203271	43101	96868	177968	59700	291443	37456	43011	33485
Cluster_100815_star	miR408b	9	5	20	40	49	55	4	22	6	1	0	0	2	3	3	41	5	29	21	12	54	1	0	1
Cluster_8846_mature	miR408b	15	5	19	93	188	255	14	45	6	0	0	0	2	21	15	636	42	882	118	31	177	3	0	0
Cluster_8846_star	miR408b	9	5	11	28	63	53	7	16	6	1	0	0	0	1	3	26	3	41	22	10	43	2	0	0
Cluster_14952_mature	miR477	50	33	64	35	37	20	15	16	0	1	1	0	4	1	1	794	186	327	0	0	0	0	0	0
Cluster_14952_star	miR477	14	12	0	262	529	8	3	23	5	0	1	0	8	1	1	508	70	1	20	12	41	3	1	3
Cluster_152235_mature	miR477	38	24	6	168	468	113	7	107	16	1	1	2	37	30	29	707	118	51	95	59	152	26	12	21
Cluster_152235_star	miR477	0	0	0	0	0	1	1	2	0	0	1	0	1	1	0	1	0	0	1	0	0	0	0	0
Cluster_8661_star	miR477b	4	4	5	0	0	1	0	0	1	0	2	0	0	0	0	0	0	0	0	0	0	0	0	0
Cluster_85324_mature	miR477b	2056	1690	1927	1397	2425	2910	546	947	259	234	404	243	3227	2542	1863	6837	423	5617	1187	807	831	662	542	827
Cluster_85324_star	miR477b	1	0	1	1	5	0	19	18	14	0	2	0	1	0	1	5	2	1	106	237	117	4	6	0
Cluster_8661_mature	miR477b	12	11	8	262	501	56	122	294	51	13	6	12	7	10	5	473	83	18	437	683	1092	47	16	89
Cluster_41607_mature	miR482a	2075	1590	2117	628	988	2790	1180	609	529	272	346	344	1452	1181	935	1221	135	1225	862	690	818	468	415	2834
Cluster_41607_star	miR482a	125	121	127	58	195	49	342	983	634	8	46	46	123	142	134	506	483	303	643	817	524	113	118	60
Cluster_82349_mature	miR482b	3112	3189	2429	27	115	95	22082	20619	69988	329	471	857	1481	1734	2610	150	88	860	45186	63641	36566	1626	2084	6043
Cluster_82349_star	miR482b	10	7	8	4	7	8	6	8	2	1	0	2	3	2	2	13	2	8	6	0	1	3	7	6
Cluster_90280_mature	miR482b	3130	3207	2428	32	120	98	21893	20362	70497	361	480	854	1478	1704	2594	138	98	856	45876	64022	36306	1660	2068	6011
Cluster_90280_star	miR482b	11	5	8	4	5	7	8	3	2	1	0	2	1	7	4	18	2	8	1	4	2	2	9	6
Cluster_41656_mature	miR482c	2422	1819	1320	647	1415	881	857	2551	723	132	134	226	1732	1575	836	2559	91	1920	2686	2065	2201	947	812	3197
Cluster_41656_star	miR482c	8	4	4	2	0	3	0	2	0	1	2	1	2	4	3	6	1	2	3	3	2	9	2	10
Cluster_85323_mature	miR482e	368	234	243	148	291	310	84	124	56	27	28	29	268	274	192	537	60	395	156	106	122	100	78	111
Cluster_85323_star	miR482e	83	35	46	61	132	65	17	43	6	5	11	12	31	34	26	236	122	138	30	31	71	17	17	22
Cluster_19893_star	miR5304	1	0	1	1	0	2	0	0	0	1	2	1	0	0	0	0	0	0	0	0	0	0	0	0
Cluster_19893_mature	miR5304	4	4	12	75	189	239	7	41	9	0	0	0	4	17	30	595	48	844	93	30	160	1	1	0
Cluster_21925_mature	miR5304	10	6	8	0	3	5	0	1	0	0	0	0	0	0	0	0	0	1	0	0	0	0	0	0
Cluster_21925_star	miR5304	1	1	2	0	0	2	0	0	1	0	0	0	3	2	1	1	1	0	0	0	1	1	0	1
Cluster_17713_mature	miR6024	0	0	0	0	0	0	0	0	0	0	0	0	31	17	4	10	0	8	20	12	46	4	3	17
Cluster_19012_star	miR6024	0	0	0	0	0	0	0	0	0	0	0	0	0	0	0	1	0	0	0	0	0	0	0	0
Cluster_118536_star	miR6024	20	13	10	12	28	30	4	2	1	0	1	0	8	13	4	45	8	33	6	4	1	1	5	3
Cluster_17713_star	miR6024	19	9	8	12	27	32	5	4	3	1	0	1	14	13	12	39	4	32	4	3	0	0	0	4
Cluster_19012_mature	miR6024	744	614	328	218	552	599	186	112	117	12	7	10	690	631	539	1334	85	1092	372	261	146	28	21	65
Cluster_58829_mature	miR6024	270	182	220	86	168	235	64	93	21	17	18	10	287	211	152	536	48	551	116	82	96	29	13	41
Cluster_58829_star	miR6024	21	12	12	17	26	32	6	5	2	2	1	3	8	13	13	37	3	34	1	4	1	2	1	5
Cluster_155390_mature	miR6149	0	2	0	0	0	0	0	1	0	0	0	0	0	0	0	0	0	0	0	0	0	0	0	0
Cluster_155390_star	miR6149	36	31	25	31	109	44	87	75	16	1	1	0	35	58	49	628	21	241	122	47	195	14	16	44
Cluster_161986_mature	miR6149	365	284	399	194	338	384	154	155	36	1	5	8	183	136	131	319	209	188	91	32	135	12	6	28
Cluster_161986_star	miR6149	53	26	27	32	119	24	69	94	15	1	1	1	54	53	36	652	21	214	104	54	199	6	9	54
Cluster_165123_mature	miR6149	417	310	269	702	1619	900	784	1462	303	33	95	68	574	621	519	6911	473	4217	1712	942	4184	370	275	1019
Cluster_165123_star	miR6149	0	0	0	1	5	1	0	0	0	0	0	0	1	0	0	3	0	0	0	0	0	0	0	1
Cluster_165124_mature	miR7122	22	18	13	113	379	71	36	3	3	5	2	0	10	16	27	168	20	9	7	3	0	1	4	6
Cluster_165124_star	miR7122	46	57	26	19	28	35	24	9	15	3	7	3	21	15	26	25	1	21	20	10	12	6	5	6
Cluster_4592_mature	miR7992	759	596	610	327	543	853	185	210	95	22	63	49	387	316	322	1101	62	884	184	139	259	67	86	133
Cluster_4592_star	miR7992	1	0	2	0	1	2	0	0	2	0	0	0	3	2	1	11	0	1	0	2	2	0	0	0
Cluster_46130_mature	miR7992	79	52	70	18	22	29	43	30	16	5	4	3	108	92	88	255	13	154	57	58	81	15	12	47
Cluster_46130_star	miR7992	5	8	23	11	13	85	31	11	4	0	0	0	4	5	3	15	9	262	23	18	25	0	0	1
Cluster_42_mature	miR8011a	690	657	594	305	580	852	190	217	83	12	68	66	416	306	328	1041	55	933	206	128	269	70	86	113
Cluster_42_star	miR8011a	0	1	1	0	0	1	1	1	0	0	0	0	2	1	4	1	2	0	4	0	1	0	0	1
Cluster_438_mature	miR8011a	90	61	57	9	20	28	51	47	12	3	3	3	33	31	29	43	3	25	25	9	17	14	17	16
Cluster_438_star	miR8011a	4	2	4	1	5	3	0	3	0	0	0	0	4	4	1	5	0	5	2	1	2	0	0	4
Cluster_131066_mature	miR8016	29	27	9	8	9	28	8	6	2	1	3	0	17	18	16	24	3	39	14	13	10	6	1	7
Cluster_131066_star	miR8016	2	3	4	9	25	16	0	0	0	0	0	0	2	5	3	28	9	7	0	0	1	0	0	0
Cluster_173782_mature	miR8028	1	0	5	0	3	0	11	18	6	0	1	1	2	7	8	4	0	4	2	2	0	1	1	1
Cluster_174847_mature	miR8028	15	12	11	0	3	5	23	29	7	1	5	5	12	7	11	9	1	22	46	28	34	8	5	11
Cluster_174847_star	miR8028	5	0	4	0	0	0	8	1	3	2	0	0	6	2	3	4	0	0	2	3	4	0	2	0
Cluster_1862_mature	miR8033	8	7	12	3	13	23	27	54	109	5	8	26	0	0	0	0	0	0	0	0	0	0	0	0
Cluster_1862_star	miR8033	7	5	5	2	2	2	1	0	0	0	3	0	12	7	9	29	0	9	3	2	6	1	4	2
Cluster_84979_mature	miR8033	1	0	0	0	0	1	1	0	1	0	0	0	12	7	8	19	2	9	3	2	23	2	6	18
Cluster_84979_star	miR8033	2	1	3	0	3	0	1	1	0	0	0	0	5	1	3	9	0	1	1	0	3	0	1	2
Cluster_9738_mature	miR8033	202	161	316	12	27	11	60	353	71	1	0	0	607	411	219	98	4	20	303	163	363	0	3	7
Cluster_9738_star	miR8033	2	4	1	2	1	1	0	0	0	0	0	0	5	5	2	6	0	0	7	0	6	1	2	5
Cluster_58823_mature	miR8036	6268	4638	3769	1241	2818	3958	1400	2189	1304	193	337	178	5220	4121	2882	4999	752	3947	3150	2174	1257	525	646	770
Cluster_58823_star	miR8036	45	33	60	20	54	45	15	17	4	1	10	16	35	24	15	121	84	62	8	13	34	10	21	15
Cluster_67810_mature	miR8036	6249	4585	3832	1227	2759	4031	1401	2283	1257	206	348	167	5215	4137	2972	5072	733	3977	3195	2169	1272	552	589	763
Cluster_67810_star	miR8036	46	24	57	30	66	52	8	27	5	1	10	18	42	21	10	114	84	64	12	13	25	9	9	6
Cluster_67816_mature	miR8036	248	176	264	81	170	249	39	94	15	13	17	4	329	210	159	535	55	522	120	97	110	31	26	68
Cluster_67816_star	miR8036	26	33	21	1	5	3	7	2	8	1	2	1	27	40	51	17	1	16	25	32	33	6	0	24
Cluster_22862_mature	miR8039	3	9	3	4	6	6	0	2	1	0	1	0	8	9	8	27	16	14	9	9	3	2	1	2
Cluster_22862_star	miR8039	3	0	4	1	0	0	0	0	0	0	0	0	3	1	0	4	0	0	0	0	0	0	0	1
Cluster_18002_mature	miR8043	1	6	4	3	7	7	2	9	5	3	13	15	5	6	7	6	1	5	5	18	7	7	13	9
Cluster_18002_star	miR8043	18	16	13	0	0	0	2	1	0	0	0	0	22	11	6	0	0	0	1	2	0	0	0	0
Cluster_169143_mature	miR8044	18	9	23	2	4	4	13	12	0	1	11	8	21	9	5	9	0	11	27	11	48	29	51	111
Cluster_169143_star	miR8044	385	290	300	150	321	297	49	48	38	3	52	25	342	311	226	850	73	360	119	42	97	76	70	75
Cluster_169531_mature	miR8044	365	332	362	167	353	326	185	179	72	15	89	76	363	360	516	1057	218	498	277	142	231	105	67	196
Cluster_169531_star	miR8044	62	34	41	17	33	46	6	6	1	0	1	2	40	31	24	47	0	29	11	0	4	1	4	9
Cluster_172575_star	miR8046	0	1	0	0	0	0	0	0	0	0	0	0	0	0	0	0	0	0	0	0	0	0	0	0
Cluster_172575_mature	miR8046	1835	1214	1597	1061	2252	2490	542	1205	321	20	233	105	1743	1272	1001	4356	603	3522	1493	709	1670	348	305	456
Cluster_5893_mature	miR8049	723	627	364	235	501	611	199	98	110	8	13	9	665	659	560	1357	80	1093	367	247	136	23	35	69
Cluster_5893_star	miR8049	4	2	6	0	2	1	1	1	0	1	0	0	3	2	2	2	0	2	0	0	0	0	1	3
Cluster_67127_mature	miR8049	4	2	7	4	5	2	2	0	0	0	0	1	5	1	0	12	1	3	0	0	1	0	3	9
Cluster_67127_star	miR8049	112	59	72	28	47	30	32	112	15	0	4	6	45	35	17	54	58	45	26	20	67	17	11	5
Cluster_149225_mature	miR828a	6	2	4	0	0	0	43	18	27	8	6	4	9	10	6	0	0	0	38	40	14	4	4	7
Cluster_149225_star	miR828a	50	44	44	19	44	53	5	9	0	0	1	1	39	44	19	52	0	43	8	3	6	5	3	6
Cluster_117038_star	miR9472	0	0	0	1	0	0	0	3	0	0	0	0	0	0	0	0	0	0	0	0	0	0	0	0
Cluster_117038_mature	miR9472	1008	694	967	0	0	1	111	21	4	0	0	0	1084	705	518	1	0	0	23	14	38	0	0	6
Cluster_108253_star		0	2	5	0	0	0	0	0	0	0	0	0	0	0	0	0	0	0	0	0	0	0	0	0
Cluster_141645_star		0	0	1	0	0	0	0	1	0	0	0	0	0	0	0	0	0	0	0	0	0	0	0	0
Cluster_169879_star		0	0	0	1	1	0	0	0	0	0	0	0	0	0	0	0	0	0	0	0	0	0	0	0
Cluster_102877_star		0	0	0	0	0	0	0	0	0	0	0	0	0	0	0	3	0	0	0	0	0	0	0	1
Cluster_10440_star		0	0	0	0	0	0	0	0	0	0	0	0	0	0	0	0	0	0	2	0	3	0	0	0
Cluster_139651_star		0	0	0	0	0	0	0	0	0	0	0	0	0	0	0	1	1	0	0	0	1	0	0	0
Cluster_28100_star		0	0	0	0	0	0	0	0	0	0	0	0	0	0	0	1	0	0	0	0	0	1	0	0
Cluster_101500_mature		0	0	0	98	126	5	0	0	0	0	0	0	0	0	0	3	2	0	0	0	0	0	0	0
Cluster_101500_star		0	0	0	0	0	0	11	11	5	0	0	0	0	0	0	0	0	0	8	5	11	0	0	0
Cluster_102877_mature		40	41	38	7	18	6	3	8	2	4	28	8	18	13	7	34	1	44	17	4	28	10	34	17
Cluster_10440_mature		2	0	1	2	3	5	1	0	0	0	0	0	4	0	2	17	1	8	2	1	6	0	2	5
Cluster_104641_mature		144	215	138	5	16	37	343	45	109	13	25	2	305	119	138	201	133	141	301	851	197	197	85	312
Cluster_104641_star		0	0	0	5	10	0	0	0	0	0	0	0	0	0	0	55	5	0	0	0	0	0	0	0
Cluster_108253_mature		1	1	0	29	74	2	0	0	0	0	0	0	0	0	0	25	1	2	1	0	1	0	0	0
Cluster_112477_mature		0	0	0	34	58	2	0	0	0	0	0	0	0	0	0	21	3	0	1	0	0	0	0	0
Cluster_112477_star		1	1	0	0	3	1	0	0	1	1	2	0	0	0	0	4	0	2	0	0	0	0	2	3
Cluster_113975_mature		41	29	50	10	15	8	3	12	4	1	27	8	13	10	19	40	1	29	24	6	23	8	22	22
Cluster_113975_star		0	0	1	0	0	0	0	0	0	0	0	0	0	0	0	0	0	0	0	0	0	0	0	1
Cluster_117221_mature		12	12	21	2	1	11	56	93	54	13	35	8	1	1	1	0	1	1	3	5	8	12	22	38
Cluster_117221_star		0	0	2	0	1	1	1	0	0	0	0	0	6	1	0	1	2	2	0	1	0	0	0	1
Cluster_133148_mature		33	19	28	50	112	73	1	0	2	0	2	1	15	7	8	122	2	37	4	1	9	2	1	3
Cluster_133148_star		0	3	0	2	9	4	1	0	0	0	1	0	1	2	0	6	1	4	0	1	0	0	0	0
Cluster_133611_mature		10	6	6	11	12	19	3	7	1	0	1	0	9	11	8	40	18	16	4	3	11	2	4	2
Cluster_133611_star		2	2	1	2	7	3	8	2	2	3	1	1	1	0	0	7	1	2	0	0	0	0	0	0
Cluster_139651_mature		11	4	12	29	37	92	18	16	4	0	2	0	11	10	11	7	3	287	44	33	48	2	1	2
Cluster_141645_mature		30	29	19	44	99	54	10	5	4	0	4	2	9	11	11	124	8	27	2	0	5	6	3	6
Cluster_146076_mature		11	10	8	4	11	6	2	5	4	1	5	1	9	5	13	20	2	17	6	12	19	10	11	13
Cluster_146076_star		7	3	14	0	0	0	36	40	11	11	1	2	22	12	3	0	0	0	12	9	23	4	0	9
Cluster_147278_star		43	20	38	5	8	31	83	224	110	24	14	28	33	34	25	96	2	103	225	257	272	24	64	100
Cluster_154961_mature		25	14	20	5	4	9	19	48	16	0	6	5	8	9	8	3	0	7	21	12	30	2	4	6
Cluster_154961_star		1	1	1	0	0	0	1	0	2	1	0	0	0	1	0	0	0	0	0	0	0	0	0	0
Cluster_169533_mature		412	318	400	166	372	383	145	136	37	0	7	11	214	146	143	367	202	159	87	34	133	7	6	37
Cluster_169533_star		0	0	0	0	3	2	0	0	0	0	0	0	0	0	0	0	1	1	0	0	0	0	0	0
Cluster_171491_mature		6	6	9	3	8	11	2	1	2	0	1	0	2	3	5	12	1	6	2	0	1	0	0	0
Cluster_171491_star		2	4	1	197	245	187	12	11	5	0	0	0	1	0	0	268	79	360	55	12	96	0	0	0
Cluster_171853_mature		13	10	11	0	0	0	0	0	0	0	0	0	6	11	7	0	0	0	0	0	0	0	0	0
Cluster_171853_star		7	3	5	5	12	5	1	1	2	1	1	0	5	12	9	13	1	3	3	2	8	0	5	2
Cluster_173781_mature		2	2	2	3	1	3	0	3	2	0	2	1	2	0	1	1	2	0	0	0	0	0	0	1
Cluster_173781_star		0	0	0	0	0	0	0	0	1	0	0	0	0	0	0	0	0	0	0	1	0	0	0	0
Cluster_175605_mature		397	279	410	180	370	356	161	122	38	1	11	6	209	158	128	331	193	199	83	33	125	13	5	23
Cluster_175605_star		0	0	1	0	0	0	0	1	0	0	0	0	0	0	1	0	0	0	0	0	0	0	0	0
Cluster_176414_mature		20	25	8	3	16	47	3	11	36	0	0	1	4	6	14	5	0	3	4	11	2	0	0	0
Cluster_176414_star		0	0	1	0	0	0	0	0	0	0	1	0	0	0	0	0	0	0	1	1	0	1	1	2
Cluster_176803_mature		9	12	9	1	6	5	12	18	5	3	1	2	3	9	3	6	0	1	7	3	8	5	3	2
Cluster_176803_star		2	2	3	0	0	0	0	0	0	0	0	0	2	2	5	0	0	0	0	0	0	0	0	0
Cluster_1849_mature		8	5	31	10	7	23	35	28	28	2	4	6	10	9	15	2	10	3	6	3	3	4	0	4
Cluster_1849_star		2	2	2	1	3	5	3	2	0	1	0	0	0	0	2	0	0	0	1	0	0	0	0	1
Cluster_26605_mature		660	489	395	127	146	790	46	392	229	0	2	16	324	342	595	37	9	89	63	43	71	3	6	9
Cluster_26605_star		0	0	1	0	1	0	0	0	0	1	0	0	4	1	1	6	0	1	0	0	0	0	0	0
Cluster_28100_mature		18	21	16	0	1	3	1	16	1	0	0	1	45	42	79	21	9	26	4	3	11	1	0	0
Cluster_36260_mature		67	46	86	26	52	287	42	27	4	0	8	0	39	34	18	76	17	360	15	6	37	12	2	14
Cluster_36260_star		270	200	262	6	22	1	552	1526	440	9	0	3	47	12	46	13	0	5	1075	695	1826	14	1	200
Cluster_51959_mature		7	6	6	0	0	5	6	17	5	0	0	0	0	0	0	0	0	0	1	0	0	0	0	0
Cluster_51959_star		0	0	0	0	0	0	0	1	0	0	1	1	1	0	0	1	0	1	0	0	0	2	5	30
Cluster_53033_mature		30	15	38	0	1	2	22	68	25	2	20	13	59	46	28	5	0	21	123	116	169	269	273	450
Cluster_53033_star		0	1	0	0	0	1	0	0	0	0	0	0	1	0	0	0	0	1	2	0	4	0	1	0
Cluster_54021_mature		11	4	10	2	1	2	10	5	0	1	1	3	5	5	2	3	0	4	9	9	12	0	0	6
Cluster_54021_star		231	136	171	87	214	281	183	566	99	11	78	68	114	76	77	322	298	423	260	127	567	35	43	75
Cluster_68154_mature		716	554	689	47	94	297	820	690	198	22	28	9	609	443	392	502	85	507	930	412	1943	96	54	193
Cluster_68154_star		7	6	4	0	0	0	3	3	0	0	0	2	2	3	3	1	0	0	2	5	1	1	0	7
Cluster_79825_mature		1316	1491	961	2	2	4	75	22	44	2	0	0	484	236	223	10	0	1	8	3	0	0	0	5
Cluster_79825_star		1	2	1	1	2	4	2	3	0	1	0	0	0	1	2	16	0	12	4	1	1	0	2	1

## Sheet: Supplemental Table 4
Supplemental table 4. PHAS loci triggers
21nt_PHAS_Loci
miRNA_Acc.		Target_Acc.		Expectation	UPE$	miRNA_start	miRNA_end	Target_start	Target_end	miRNA_aligned_fragment		alignment	Target_aligned_fragment	Inhibition	Target_Desc.	Multiplicity
Cluster_114995	miR156	Cluster_181268	Coding	5	-1	1	22	1935	1955	ACTCTCTCTGCTTCTGCCAATT	22	: ::::..:.::.::: :::::	ATTTGGTGGGAGTAGA-AGAGT	Cleavage		1
Cluster_11475	miR6024	Cluster_159783	Non-Coding	2.5	-1	1	22	291	312	AGAAACAACACTTGCTAAAAGA	22	::::: :::::::::::.	TACTTTAGAAAGTGTTGTTTTA	Cleavage		1
Cluster_19012	miR6024	Cluster_159783	Non-Coding	2.5	-1	1	22	291	312	AGAAACAACACTTGCTAAAAGA	22	::::: :::::::::::.	TACTTTAGAAAGTGTTGTTTTA	Cleavage		1
Cluster_5893	miR6024	Cluster_159783	Non-Coding	2.5	-1	1	22	291	312	AGAAACAACACTTGCTAAAAGA	22	::::: :::::::::::.	TACTTTAGAAAGTGTTGTTTTA	Cleavage		1
Cluster_11475	miR6024	Cluster_168851	Non-Coding	3	-1	1	22	2869	2890	AGAAACAACACTTGCTAAAAGA	22	::::::::::::::: :.	CGCTTTAGCAAGTGTTGTCTTA	Cleavage		1
Cluster_19012	miR6024	Cluster_168851	Non-Coding	3	-1	1	22	2869	2890	AGAAACAACACTTGCTAAAAGA	22	::::::::::::::: :.	CGCTTTAGCAAGTGTTGTCTTA	Cleavage		1
Cluster_5893	miR6024	Cluster_168851	Non-Coding	3	-1	1	22	2869	2890	AGAAACAACACTTGCTAAAAGA	22	::::::::::::::: :.	CGCTTTAGCAAGTGTTGTCTTA	Cleavage		1
Cluster_11475	miR6024	Cluster_174753	Non-Coding	3	-1	1	22	2767	2788	AGAAACAACACTTGCTAAAAGA	22	::::::::::::::: :.	CGCTTTAGCAAGTGTTGTCTTA	Cleavage		1
Cluster_19012	miR6024	Cluster_174753	Non-Coding	3	-1	1	22	2767	2788	AGAAACAACACTTGCTAAAAGA	22	::::::::::::::: :.	CGCTTTAGCAAGTGTTGTCTTA	Cleavage		1
Cluster_5893	miR6024	Cluster_174753	Non-Coding	3	-1	1	22	2767	2788	AGAAACAACACTTGCTAAAAGA	22	::::::::::::::: :.	CGCTTTAGCAAGTGTTGTCTTA	Cleavage		1
Cluster_11475	miR6024	Cluster_129377	Coding	5	-1	1	22	854	875	AGAAACAACACTTGCTAAAAGA	22	:: :::::::: :: ::::	GGTTGGAGCAAGTGGTGCTTCT	Cleavage		1
Cluster_19012	miR6024	Cluster_129377	Coding	5	-1	1	22	854	875	AGAAACAACACTTGCTAAAAGA	22	:: :::::::: :: ::::	GGTTGGAGCAAGTGGTGCTTCT	Cleavage		1
Cluster_5893	miR6024	Cluster_129377	Coding	5	-1	1	22	854	875	AGAAACAACACTTGCTAAAAGA	22	:: :::::::: :: ::::	GGTTGGAGCAAGTGGTGCTTCT	Cleavage		1
Cluster_11475	miR6024	Cluster_151059	Coding	4	-1	1	22	2011	2032	AGAAACAACACTTGCTAAAAGA	22	:.::: ::: ::::::::::.	TTTTTCAGCCAGTGTTGTTTTA	Cleavage		1
Cluster_19012	miR6024	Cluster_151059	Coding	4	-1	1	22	2011	2032	AGAAACAACACTTGCTAAAAGA	22	:.::: ::: ::::::::::.	TTTTTCAGCCAGTGTTGTTTTA	Cleavage		1
Cluster_5893	miR6024	Cluster_151059	Coding	4	-1	1	22	2011	2032	AGAAACAACACTTGCTAAAAGA	22	:.::: ::: ::::::::::.	TTTTTCAGCCAGTGTTGTTTTA	Cleavage		1
Cluster_149225	miR828	Cluster_170521	Non-Coding	4	-1	1	22	966	987	AGATACTCATTTGGGCAAGAAG	22	.:: :..:: :::::::::	CACTTTCCTTAATTGAGTATCT	Translation		1
Cluster_149225	miR828	Cluster_3583	Non-Coding	5	-1	1	22	957	976	AGATACTCATTTGGGCAAGAAG	22	:::.:: :.::::::::::::	CTTTTT--CTAAATGAGTATCT	Cleavage		1
Cluster_149225	miR828	Cluster_151059	Coding	5	-1	1	22	730	751	AGATACTCATTTGGGCAAGAAG	22	::: :.::: :::: ::.:	CACCTTCCTCAACTGAGAATTT	Translation		1
Cluster_96599	miR482	Cluster_151059	Coding	5	-1	1	21	2026	2047	AGTGGGTGGTG-TGGTAAGATT	22	.:.:::::: :::::::::.	TGTTTTACCAACACCACCCATA	Translation		1
Cluster_96599	miR482	Cluster_151559	Coding	4.5	-1	1	21	2021	2042	AGTGGGTGGTG-TGGTAAGATT	22	.:::::::: :::::::::.	TGTCTTACCAACACCACCCATA	Translation		2
Cluster_96599	miR482	Cluster_168851	Non-Coding	3.5	-1	1	21	2884	2905	AGTGGGTGGTGT-GGTAAGATT	22	.::::::: ::::::::::.:	TGTCTTACCCACACCACCCATT	Cleavage		1
Cluster_96599	miR482	Cluster_23300	Coding	4.5	-1	1	21	2154	2175	AGTGGGTGGTGT-GGTAAGATT	22	.::::::: ::::::::::.	CGTCTTACCTACACCACCCATA	Cleavage		2
Cluster_157882	miR477	Cluster_73710	Non-Coding	5	-1	1	22	256	277	AGTTCTTGTAGGGTGAGACAAC	22	:: :: : :::::..::..::	GTGGTGTACCCCTATGAGGGCT	Cleavage		1
Cluster_44147	New	Cluster_151059	Coding	5	-1	1	22	1070	1091	ATCAGTTCTTGAGAGGGATTTT	22	.::.:.:.:::...::::: .:	GAAGTTCTTCTTGGGAACTCGT	Cleavage		1
Cluster_79825	miR4414	Cluster_129377	Coding	5	-1	1	22	752	773	ATTCAACGATGCGTGAGCTATG	22	: .:.::: : .:.:::::::	GAAGGTTCAGGAGTTGTTGAAT	Translation		1
Cluster_79825	miR4414	Cluster_151559	Coding	5	-1	1	22	24	45	CAGCTGACGACTCGTTGATTCT	22	::.: : ::::.::..::::	TGAGTGATGGAGTTGTTGGCTG	Cleavage		1
Cluster_43632	miR171	Cluster_176519	Non-Coding	5	-1	1	22	2575	2596	CGTGATATTGGTTCGGCTCACT	22	:::. ::: ::::. ::::	CCGGAGTGGAAGCAATGGCACG	Translation		1
Cluster_7187	miR477	Cluster_129377	Coding	5	-1	1	22	580	601	GAGGTCTTTCGAGTGAGAGTGA	22	:::::..: :::: ::.::.	CGACTCTTGCCCGAATGATCTT	Cleavage		1
Cluster_96601	miR482	Cluster_174753	Non-Coding	5	-1	1	21	2784	2805	GGAGTGGGTGGCAT-GGTAAGA	22	::::::: . :::.::::.:::	TCTTACCCGAGCCGCCCATTCC	Cleavage		1
Cluster_28100	New	Cluster_168328	Coding	3.5	-1	1	22	1595	1616	TATCTGAGGGGTATAAGGGATT	22	:::::::.::.:: ::::	CTCACCTTATATCCTTCCGATA	Cleavage		1
Cluster_28100	New	Cluster_176136	Coding	5	-1	1	22	2027	2048	TATCTGAGGGGTATAAGGGATT	22	:::::::.: .:: ::::	CTCACCTTATATCGTTCCGATA	Cleavage		1
Cluster_58829	miR8036	Cluster_179435	Coding	4.5	-1	1	22	487	508	TATGTCTTTCCGATGCCTCCCA	22	::::.:::::::: ::::::	TGGGGGGCATCGGTAAGACAAC	Cleavage		1
Cluster_67816	miR8036	Cluster_179435	Coding	4.5	-1	1	22	487	508	TATGTCTTTCCGATGCCTCCCA	22	::::.:::::::: ::::::	TGGGGGGCATCGGTAAGACAAC	Cleavage		1
Cluster_58829	miR8036	Cluster_62170	Coding	4.5	-1	1	22	135	156	TATGTCTTTCCGATGCCTCCCA	22	: :::::::. ::.:::.: :	AGTGAGGCATTCGAGAGATAGA	Translation		1
Cluster_67816	miR8036	Cluster_62170	Coding	4.5	-1	1	22	135	156	TATGTCTTTCCGATGCCTCCCA	22	: :::::::. ::.:::.: :	AGTGAGGCATTCGAGAGATAGA	Translation		1
Cluster_58829	miR8036	Cluster_97691	Coding	4	-1	1	22	124	145	TATGTCTTTCCGATGCCTCCCA	22	: ::::::.:.::.::::::	TCGGAGGCGTTGGGAAGACAAC	Cleavage		1
Cluster_67816	miR8036	Cluster_97691	Coding	4	-1	1	22	124	145	TATGTCTTTCCGATGCCTCCCA	22	: ::::::.:.::.::::::	TCGGAGGCGTTGGGAAGACAAC	Cleavage		1
Cluster_96599	miR482	Cluster_164482	Non-Coding	2.5	-1	1	22	371	392	TCTTGCCAATACCGCCCATTCC	22	:: :::::.::::: ::.::::	GGTATGGGTGGTATAGGTAAGA	Cleavage		1
Cluster_96599	miR482	Cluster_176908	Non-Coding	3.5	-1	1	22	534	555	TCTTGCCAATACCGCCCATTCC	22	:::::::: :::.: ::.::::	GGAATGGGGGGTGTGGGTAAGA	Cleavage		1
Cluster_96599	miR482	Cluster_179634	Non-Coding	1.5	-1	1	22	366	387	TCTTGCCAATACCGCCCATTCC	22	:: :::::.:::.::::.::::	GGTATGGGTGGTGTTGGTAAGA	Cleavage		1
Cluster_96599	miR482	Cluster_71919	Non-Coding	3	-1	1	22	12	33	TCTTGCCAATACCGCCCATTCC	22	:: :::: :::::: ::.::::	GGTATGGACGGTATAGGTAAGA	Cleavage		1
Cluster_96599	miR482	Cluster_111211	Coding	3.5	-1	1	22	685	706	TCTTGCCAATACCGCCCATTCC	22	:: :::::.::::: ::::: :	GGTATGGGTGGTATAGGCAAAA	Cleavage		1
Cluster_96599	miR482	Cluster_14729	Coding	2	-1	1	22	67	88	TCTTGCCAATACCGCCCATTCC	22	::.:::::::: :::::.::::	GGGATGGGCGGCATTGGTAAGA	Translation		1
Cluster_96599	miR482	Cluster_162364	Coding	4	-1	1	22	295	316	TCTTGCCAATACCGCCCATTCC	22	:: ::::.:::.::::.:: :	GGTCTGGGTGGTGTTGGTAAAA	Cleavage		1
Cluster_96599	miR482	Cluster_164564	Coding	2.5	-1	1	22	368	389	TCTTGCCAATACCGCCCATTCC	22	:: :::::.::::: ::.::::	GGTATGGGTGGTATAGGTAAGA	Cleavage		1
Cluster_96599	miR482	Cluster_164608	Coding	3	-1	1	22	141	162	TCTTGCCAATACCGCCCATTCC	22	:: ::::: ::::: ::.::::	GGTATGGGAGGTATAGGTAAGA	Cleavage		1
Cluster_96599	miR482	Cluster_178097	Coding	3.5	-1	1	22	359	380	TCTTGCCAATACCGCCCATTCC	22	:: ::: : :: ::::::::::	GGTATGTGAGGCATTGGCAAGA	Translation		1
Cluster_96599	miR482	Cluster_179435	Coding	4.5	-1	1	22	483	504	TCTTGCCAATACCGCCCATTCC	22	:: ::::: :: :: ::.::::	GGTATGGGGGGCATCGGTAAGA	Translation		1
Cluster_96599	miR482	Cluster_181268	Coding	1.5	-1	1	22	497	518	TCTTGCCAATACCGCCCATTCC	22	:: :::::.:::.::::.::::	GGTATGGGTGGTGTTGGTAAGA	Cleavage		1
Cluster_149225	miR828	Cluster_143622	Non-Coding	5	-1	1	22	717	738	TCTTGCTCAAATGAGTATTCCA	22	:: :: .: :.::::.:::: :	TGCAACGCGCGTTTGGGCAACA	Cleavage		1
Cluster_149225	miR828	Cluster_129063	Coding	3.5	-1	1	22	2437	2457	TCTTGCTCAAATGAGTATTCCA	22	: ::: :: ::::::.::::::	TTGAAGAC-CATTTGGGCAAGA	Cleavage		1
Cluster_149225	miR828	Cluster_135749	Coding	5	-1	1	22	541	562	TCTTGCTCAAATGAGTATTCCA	22	:: :: .: :.::::.:::: :	TGCAACGCGCGTTTGGGCAACA	Cleavage		1
Cluster_149225	miR828	Cluster_179049	Coding	5	-1	1	22	1526	1547	TCTTGCTCAAATGAGTATTCCA	22	:: .::::::::: :.::	CAAAAGGCTCATTTGATAAGGA	Cleavage		1
Cluster_149225	miR828	Cluster_185806	Coding	5	-1	1	22	186	207	TCTTGCTCAAATGAGTATTCCA	22	:: .::::::::: :.::	CAAAAGGCTCATTTGATAAGGA	Cleavage		1
Cluster_58823	miR482	Cluster_143622	Non-Coding	2	-1	1	22	299	320	TCTTTCCTACTCCTCCCATACC	22	::::::::.::: :::::::::	GGTATGGGGGGACTAGGAAAGA	Translation		1
Cluster_67810	miR482	Cluster_143622	Non-Coding	2	-1	1	22	299	320	TCTTTCCTACTCCTCCCATACC	22	::::::::.::: :::::::::	GGTATGGGGGGACTAGGAAAGA	Translation		1
Cluster_58823	miR482	Cluster_172827	Non-Coding	2.5	-1	1	22	219	240	TCTTTCCTACTCCTCCCATACC	22	::::::: :::::: :::::::	GGTATGGAAGGAGTTGGAAAGA	Cleavage		1
Cluster_67810	miR482	Cluster_172827	Non-Coding	2.5	-1	1	22	219	240	TCTTTCCTACTCCTCCCATACC	22	::::::: :::::: :::::::	GGTATGGAAGGAGTTGGAAAGA	Cleavage		1
Cluster_58823	miR482	Cluster_176908	Non-Coding	4	-1	1	22	534	555	TCTTTCCTACTCCTCCCATACC	22	:: :::::.:: ::.:: ::::	GGAATGGGGGGTGTGGGTAAGA	Translation		1
Cluster_67810	miR482	Cluster_176908	Non-Coding	4	-1	1	22	534	555	TCTTTCCTACTCCTCCCATACC	22	:: :::::.:: ::.:: ::::	GGAATGGGGGGTGTGGGTAAGA	Translation		1
Cluster_58823	miR482	Cluster_129377	Coding	2	-1	1	22	558	579	TCTTTCCTACTCCTCCCATACC	22	::::::::.::: :::::::::	GGTATGGGGGGACTAGGAAAGA	Translation		1
Cluster_67810	miR482	Cluster_129377	Coding	2	-1	1	22	558	579	TCTTTCCTACTCCTCCCATACC	22	::::::::.::: :::::::::	GGTATGGGGGGACTAGGAAAGA	Translation		1
Cluster_58823	miR482	Cluster_135749	Coding	2	-1	1	22	123	144	TCTTTCCTACTCCTCCCATACC	22	::::::::.::: :::::::::	GGTATGGGGGGACTAGGAAAGA	Translation		1
Cluster_67810	miR482	Cluster_135749	Coding	2	-1	1	22	123	144	TCTTTCCTACTCCTCCCATACC	22	::::::::.::: :::::::::	GGTATGGGGGGACTAGGAAAGA	Translation		1
Cluster_58823	miR482	Cluster_147963	Coding	5	-1	1	22	1654	1675	TCTTTCCTACTCCTCCCATACC	22	:: ::::: :: ::::::	CAGCTGAGAGGATTAAGAAAGA	Translation		1
Cluster_67810	miR482	Cluster_147963	Coding	5	-1	1	22	1654	1675	TCTTTCCTACTCCTCCCATACC	22	:: ::::: :: ::::::	CAGCTGAGAGGATTAAGAAAGA	Translation		1
Cluster_58823	miR482	Cluster_168328	Coding	4.5	-1	1	22	667	688	TCTTTCCTACTCCTCCCATACC	22	::.: ::::::::::: :: :	TGTGTAGGAGGAGTAGGCAAAA	Cleavage		1
Cluster_67810	miR482	Cluster_168328	Coding	4.5	-1	1	22	667	688	TCTTTCCTACTCCTCCCATACC	22	::.: ::::::::::: :: :	TGTGTAGGAGGAGTAGGCAAAA	Cleavage		1
Cluster_58823	miR482	Cluster_176136	Coding	4.5	-1	1	22	1099	1120	TCTTTCCTACTCCTCCCATACC	22	::.: ::::::::::: :: :	TGTGTAGGAGGAGTAGGCAAAA	Cleavage		1
Cluster_67810	miR482	Cluster_176136	Coding	4.5	-1	1	22	1099	1120	TCTTTCCTACTCCTCCCATACC	22	::.: ::::::::::: :: :	TGTGTAGGAGGAGTAGGCAAAA	Cleavage		1
Cluster_58823	miR482	Cluster_97691	Coding	4.5	-1	1	22	120	141	TCTTTCCTACTCCTCCCATACC	22	:: :: ::::: :: ::.::::	GGGATCGGAGGCGTTGGGAAGA	Translation		1
Cluster_67810	miR482	Cluster_97691	Coding	4.5	-1	1	22	120	141	TCTTTCCTACTCCTCCCATACC	22	:: :: ::::: :: ::.::::	GGGATCGGAGGCGTTGGGAAGA	Translation		1
Cluster_28929	miR3627	Cluster_130019	Non-Coding	5	-1	1	22	1152	1173	TGTCGCAGAAGAGATGGCACTT	22	: :.::::. ::::: :::	TTTTCCTATCTTCTCTGCAACA	Translation		1
Cluster_96601	miR482	Cluster_113723	Non-Coding	0.5	-1	1	22	156	177	TTACCGATTCCCCCCATTCCAA	22	::::::::::::.:::::::	GGGGAATGGGGGGAGTCGGTAA	Cleavage		1
Cluster_96601	miR482	Cluster_176908	Non-Coding	3.5	-1	1	22	532	553	TTACCGATTCCCCCCATTCCAA	22	::::::::::::: .: :::::	TTGGAATGGGGGGTGTGGGTAA	Cleavage		1
Cluster_96601	miR482	Cluster_179634	Non-Coding	5	-1	1	22	364	385	TTACCGATTCCCCCCATTCCAA	22	::: ::::: :: .:.:::::	GTGGTATGGGTGGTGTTGGTAA	Cleavage		1
Cluster_96601	miR482	Cluster_14729	Coding	4	-1	1	22	65	86	TTACCGATTCCCCCCATTCCAA	22	::.::::: :: ::.:::::	GGGGGATGGGCGGCATTGGTAA	Cleavage		1
Cluster_96601	miR482	Cluster_179435	Coding	2.5	-1	1	22	481	502	TTACCGATTCCCCCCATTCCAA	22	: :: :::::::: ::::::::	TAGGTATGGGGGGCATCGGTAA	Cleavage		1
Cluster_96601	miR482	Cluster_181268	Coding	5	-1	1	22	495	516	TTACCGATTCCCCCCATTCCAA	22	::: ::::: :: .:.:::::	GTGGTATGGGTGGTGTTGGTAA	Cleavage		1
Cluster_173524	miR7122	Cluster_179435	Coding	5	-1	1	22	1183	1204	TTATACAGAGAAACCGCTGTCG	22	::::.: :::.: :: ::::	ATACAGTGATTTTTGTGAATAA	Cleavage		1
Cluster_58823	miR482	Cluster_174753	Non-Coding	5	-1	1	22	1204	1225	TTGTGGGTGGGGTGGAAAGATT	22	: :: ::::::.::::.: ::	ACTCCTTCCACTCCACTCCAAA	Cleavage		1
Cluster_67810	miR482	Cluster_174753	Non-Coding	5	-1	1	22	1204	1225	TTGTGGGTGGGGTGGAAAGATT	22	: :: ::::::.::::.: ::	ACTCCTTCCACTCCACTCCAAA	Cleavage		1
Cluster_58823	miR482	Cluster_168328	Coding	4.5	-1	1	22	1526	1547	TTGTGGGTGGGGTGGAAAGATT	22	.::::::...::.:::. :	TCATTTTCCATTTCATCCATTA	Cleavage		1
Cluster_67810	miR482	Cluster_168328	Coding	4.5	-1	1	22	1526	1547	TTGTGGGTGGGGTGGAAAGATT	22	.::::::...::.:::. :	TCATTTTCCATTTCATCCATTA	Cleavage		1
Cluster_58823	miR482	Cluster_176136	Coding	4.5	-1	1	22	1958	1979	TTGTGGGTGGGGTGGAAAGATT	22	.::::::...::.:::. :	TCATTTTCCATTTCATCCATTA	Cleavage		1
Cluster_67810	miR482	Cluster_176136	Coding	4.5	-1	1	22	1958	1979	TTGTGGGTGGGGTGGAAAGATT	22	.::::::...::.:::. :	TCATTTTCCATTTCATCCATTA	Cleavage		1
Cluster_11475	miR6024	Cluster_130019	Non-Coding	5	-1	1	22	1039	1060	TTTTAGCAAGAGTTGTTTTCCC	22	.:::: : ::::: :::.:	AATGAAACTAGTCTTGATAAGA	Cleavage		1
Cluster_19012	miR6024	Cluster_130019	Non-Coding	5	-1	1	22	1039	1060	TTTTAGCAAGAGTTGTTTTCCC	22	.:::: : ::::: :::.:	AATGAAACTAGTCTTGATAAGA	Cleavage		1
Cluster_5893	miR6024	Cluster_130019	Non-Coding	5	-1	1	22	1039	1060	TTTTAGCAAGAGTTGTTTTCCC	22	.:::: : ::::: :::.:	AATGAAACTAGTCTTGATAAGA	Cleavage		1
Cluster_11475	miR6024	Cluster_152	Non-Coding	5	-1	1	22	2713	2734	TTTTAGCAAGAGTTGTTTTCCC	22	::: :::.:::: :.:::	TCAAAACCAATTCTTTATGAAA	Cleavage		1
Cluster_19012	miR6024	Cluster_152	Non-Coding	5	-1	1	22	2713	2734	TTTTAGCAAGAGTTGTTTTCCC	22	::: :::.:::: :.:::	TCAAAACCAATTCTTTATGAAA	Cleavage		1
Cluster_5893	miR6024	Cluster_152	Non-Coding	5	-1	1	22	2713	2734	TTTTAGCAAGAGTTGTTTTCCC	22	::: :::.:::: :.:::	TCAAAACCAATTCTTTATGAAA	Cleavage		1
Cluster_11475	miR6024	Cluster_164482	Non-Coding	3	-1	1	22	386	407	TTTTAGCAAGAGTTGTTTTCCC	22	:: ::.::::::::::. :.::	GGTAAGACAACTCTTGTCAGAA	Cleavage		1
Cluster_19012	miR6024	Cluster_164482	Non-Coding	3	-1	1	22	386	407	TTTTAGCAAGAGTTGTTTTCCC	22	:: ::.::::::::::. :.::	GGTAAGACAACTCTTGTCAGAA	Cleavage		1
Cluster_5893	miR6024	Cluster_164482	Non-Coding	3	-1	1	22	386	407	TTTTAGCAAGAGTTGTTTTCCC	22	:: ::.::::::::::. :.::	GGTAAGACAACTCTTGTCAGAA	Cleavage		1
Cluster_11475	miR6024	Cluster_165603	Non-Coding	4.5	-1	1	22	850	871	TTTTAGCAAGAGTTGTTTTCCC	22	:::. ::.::: :.:::.:	CAAAAAGAAATTCTAGTTAAGA	Cleavage		1
Cluster_19012	miR6024	Cluster_165603	Non-Coding	4.5	-1	1	22	850	871	TTTTAGCAAGAGTTGTTTTCCC	22	:::. ::.::: :.:::.:	CAAAAAGAAATTCTAGTTAAGA	Cleavage		1
Cluster_5893	miR6024	Cluster_165603	Non-Coding	4.5	-1	1	22	850	871	TTTTAGCAAGAGTTGTTTTCCC	22	:::. ::.::: :.:::.:	CAAAAAGAAATTCTAGTTAAGA	Cleavage		1
Cluster_11475	miR6024	Cluster_172827	Non-Coding	4.5	-1	1	22	1077	1098	TTTTAGCAAGAGTTGTTTTCCC	22	:::. ::.::: :.:::.:	CAAAAAGAAATTCTAGTTAAGA	Cleavage		1
Cluster_19012	miR6024	Cluster_172827	Non-Coding	4.5	-1	1	22	1077	1098	TTTTAGCAAGAGTTGTTTTCCC	22	:::. ::.::: :.:::.:	CAAAAAGAAATTCTAGTTAAGA	Cleavage		1
Cluster_5893	miR6024	Cluster_172827	Non-Coding	4.5	-1	1	22	1077	1098	TTTTAGCAAGAGTTGTTTTCCC	22	:::. ::.::: :.:::.:	CAAAAAGAAATTCTAGTTAAGA	Cleavage		1
Cluster_11475	miR6024	Cluster_176519	Non-Coding	4.5	-1	1	22	640	661	TTTTAGCAAGAGTTGTTTTCCC	22	:: ::.::::: ::::. :::.	GGTAAGACAACACTTGTAAAAG	Translation		1
Cluster_19012	miR6024	Cluster_176519	Non-Coding	4.5	-1	1	22	640	661	TTTTAGCAAGAGTTGTTTTCCC	22	:: ::.::::: ::::. :::.	GGTAAGACAACACTTGTAAAAG	Translation		1
Cluster_5893	miR6024	Cluster_176519	Non-Coding	4.5	-1	1	22	640	661	TTTTAGCAAGAGTTGTTTTCCC	22	:: ::.::::: ::::. :::.	GGTAAGACAACACTTGTAAAAG	Translation		1
Cluster_11475	miR6024	Cluster_176908	Non-Coding	3	-1	1	22	549	570	TTTTAGCAAGAGTTGTTTTCCC	22	:: ::.::::: :::::::::	GGTAAGACAACACTTGCTAAAT	Translation		1
Cluster_19012	miR6024	Cluster_176908	Non-Coding	3	-1	1	22	549	570	TTTTAGCAAGAGTTGTTTTCCC	22	:: ::.::::: :::::::::	GGTAAGACAACACTTGCTAAAT	Translation		1
Cluster_5893	miR6024	Cluster_176908	Non-Coding	3	-1	1	22	549	570	TTTTAGCAAGAGTTGTTTTCCC	22	:: ::.::::: :::::::::	GGTAAGACAACACTTGCTAAAT	Translation		1
Cluster_11475	miR6024	Cluster_179634	Non-Coding	4.5	-1	1	22	381	402	TTTTAGCAAGAGTTGTTTTCCC	22	:: ::.::::: :: :::.:.:	GGTAAGACAACACTGGCTGAGA	Translation		1
Cluster_19012	miR6024	Cluster_179634	Non-Coding	4.5	-1	1	22	381	402	TTTTAGCAAGAGTTGTTTTCCC	22	:: ::.::::: :: :::.:.:	GGTAAGACAACACTGGCTGAGA	Translation		1
Cluster_5893	miR6024	Cluster_179634	Non-Coding	4.5	-1	1	22	381	402	TTTTAGCAAGAGTTGTTTTCCC	22	:: ::.::::: :: :::.:.:	GGTAAGACAACACTGGCTGAGA	Translation		1
Cluster_11475	miR6024	Cluster_71919	Non-Coding	1	-1	1	22	27	48	TTTTAGCAAGAGTTGTTTTCCC	22	:: ::.:::::::::::::.::	GGTAAGACAACTCTTGCTAGAA	Cleavage		1
Cluster_19012	miR6024	Cluster_71919	Non-Coding	1	-1	1	22	27	48	TTTTAGCAAGAGTTGTTTTCCC	22	:: ::.:::::::::::::.::	GGTAAGACAACTCTTGCTAGAA	Cleavage		1
Cluster_5893	miR6024	Cluster_71919	Non-Coding	1	-1	1	22	27	48	TTTTAGCAAGAGTTGTTTTCCC	22	:: ::.:::::::::::::.::	GGTAAGACAACTCTTGCTAGAA	Cleavage		1
Cluster_11475	miR6024	Cluster_105240	Coding	4.5	-1	1	22	375	396	TTTTAGCAAGAGTTGTTTTCCC	22	: :::::: ::::::::.	CCAATAACAACAATTGCTAAAG	Translation		1
Cluster_19012	miR6024	Cluster_105240	Coding	4.5	-1	1	22	375	396	TTTTAGCAAGAGTTGTTTTCCC	22	: :::::: ::::::::.	CCAATAACAACAATTGCTAAAG	Translation		1
Cluster_5893	miR6024	Cluster_105240	Coding	4.5	-1	1	22	375	396	TTTTAGCAAGAGTTGTTTTCCC	22	: :::::: ::::::::.	CCAATAACAACAATTGCTAAAG	Translation		1
Cluster_11475	miR6024	Cluster_111211	Coding	4	-1	1	22	700	721	TTTTAGCAAGAGTTGTTTTCCC	22	:: :::: :: :::::::.::	GGCAAAAGCACCCTTGCTAGAA	Translation		1
Cluster_19012	miR6024	Cluster_111211	Coding	4	-1	1	22	700	721	TTTTAGCAAGAGTTGTTTTCCC	22	:: :::: :: :::::::.::	GGCAAAAGCACCCTTGCTAGAA	Translation		1
Cluster_5893	miR6024	Cluster_111211	Coding	4	-1	1	22	700	721	TTTTAGCAAGAGTTGTTTTCCC	22	:: :::: :: :::::::.::	GGCAAAAGCACCCTTGCTAGAA	Translation		1
Cluster_11475	miR6024	Cluster_112699	Coding	4.5	-1	1	22	372	393	TTTTAGCAAGAGTTGTTTTCCC	22	: :::::: ::::::::.	CCAATAACAACAATTGCTAAAG	Translation		1
Cluster_19012	miR6024	Cluster_112699	Coding	4.5	-1	1	22	372	393	TTTTAGCAAGAGTTGTTTTCCC	22	: :::::: ::::::::.	CCAATAACAACAATTGCTAAAG	Translation		1
Cluster_5893	miR6024	Cluster_112699	Coding	4.5	-1	1	22	372	393	TTTTAGCAAGAGTTGTTTTCCC	22	: :::::: ::::::::.	CCAATAACAACAATTGCTAAAG	Translation		1
Cluster_11475	miR6024	Cluster_129377	Coding	4.5	-1	1	22	573	594	TTTTAGCAAGAGTTGTTTTCCC	22	:: ::.::.:::::::: .::	GGAAAGACGACTCTTGCCCGAA	Cleavage		2
Cluster_19012	miR6024	Cluster_129377	Coding	4.5	-1	1	22	573	594	TTTTAGCAAGAGTTGTTTTCCC	22	:: ::.::.:::::::: .::	GGAAAGACGACTCTTGCCCGAA	Cleavage		2
Cluster_5893	miR6024	Cluster_129377	Coding	4.5	-1	1	22	573	594	TTTTAGCAAGAGTTGTTTTCCC	22	:: ::.::.:::::::: .::	GGAAAGACGACTCTTGCCCGAA	Cleavage		2
Cluster_11475	miR6024	Cluster_129377	Coding	5	-1	1	22	343	364	TTTTAGCAAGAGTTGTTTTCCC	22	::::::..:::.: .:::::	AGGAAAATGACTTTCCTTAAAA	Cleavage		2
Cluster_19012	miR6024	Cluster_129377	Coding	5	-1	1	22	343	364	TTTTAGCAAGAGTTGTTTTCCC	22	::::::..:::.: .:::::	AGGAAAATGACTTTCCTTAAAA	Cleavage		2
Cluster_5893	miR6024	Cluster_129377	Coding	5	-1	1	22	343	364	TTTTAGCAAGAGTTGTTTTCCC	22	::::::..:::.: .:::::	AGGAAAATGACTTTCCTTAAAA	Cleavage		2
Cluster_11475	miR6024	Cluster_141	Coding	5	-1	1	22	473	494	TTTTAGCAAGAGTTGTTTTCCC	22	: :.:.:::::: :::.::	TAGTAGATAACTCTCGCTGAAC	Cleavage		2
Cluster_11475	miR6024	Cluster_141	Coding	5	-1	1	22	2692	2713	TTTTAGCAAGAGTTGTTTTCCC	22	::: :::.:::: :.:::	TCAAAACCAATTCTTTATGAAA	Cleavage		2
Cluster_19012	miR6024	Cluster_141	Coding	5	-1	1	22	473	494	TTTTAGCAAGAGTTGTTTTCCC	22	: :.:.:::::: :::.::	TAGTAGATAACTCTCGCTGAAC	Cleavage		2
Cluster_19012	miR6024	Cluster_141	Coding	5	-1	1	22	2692	2713	TTTTAGCAAGAGTTGTTTTCCC	22	::: :::.:::: :.:::	TCAAAACCAATTCTTTATGAAA	Cleavage		2
Cluster_5893	miR6024	Cluster_141	Coding	5	-1	1	22	473	494	TTTTAGCAAGAGTTGTTTTCCC	22	: :.:.:::::: :::.::	TAGTAGATAACTCTCGCTGAAC	Cleavage		2
Cluster_5893	miR6024	Cluster_141	Coding	5	-1	1	22	2692	2713	TTTTAGCAAGAGTTGTTTTCCC	22	::: :::.:::: :.:::	TCAAAACCAATTCTTTATGAAA	Cleavage		2
Cluster_11475	miR6024	Cluster_151559	Coding	5	-1	1	22	1172	1193	TTTTAGCAAGAGTTGTTTTCCC	22	.: :.::::.:::.: .::	TTTGACATAACTTTTGTTTGAA	Cleavage		1
Cluster_19012	miR6024	Cluster_151559	Coding	5	-1	1	22	1172	1193	TTTTAGCAAGAGTTGTTTTCCC	22	.: :.::::.:::.: .::	TTTGACATAACTTTTGTTTGAA	Cleavage		1
Cluster_5893	miR6024	Cluster_151559	Coding	5	-1	1	22	1172	1193	TTTTAGCAAGAGTTGTTTTCCC	22	.: :.::::.:::.: .::	TTTGACATAACTTTTGTTTGAA	Cleavage		1
Cluster_11475	miR6024	Cluster_162364	Coding	4	-1	1	22	310	331	TTTTAGCAAGAGTTGTTTTCCC	22	:: :::::::: :: :::.:.:	GGTAAAACAACACTCGCTGAGA	Translation		1
Cluster_19012	miR6024	Cluster_162364	Coding	4	-1	1	22	310	331	TTTTAGCAAGAGTTGTTTTCCC	22	:: :::::::: :: :::.:.:	GGTAAAACAACACTCGCTGAGA	Translation		1
Cluster_5893	miR6024	Cluster_162364	Coding	4	-1	1	22	310	331	TTTTAGCAAGAGTTGTTTTCCC	22	:: :::::::: :: :::.:.:	GGTAAAACAACACTCGCTGAGA	Translation		1
Cluster_11475	miR6024	Cluster_162855	Coding	5	-1	1	22	953	973	TTTTAGCAAGAGTTGTTTTCCC	22	::::.::.: :::.:.:::	CCTAAAATAATT-TTGTTGAAA	Translation		1
Cluster_19012	miR6024	Cluster_162855	Coding	5	-1	1	22	953	973	TTTTAGCAAGAGTTGTTTTCCC	22	::::.::.: :::.:.:::	CCTAAAATAATT-TTGTTGAAA	Translation		1
Cluster_5893	miR6024	Cluster_162855	Coding	5	-1	1	22	953	973	TTTTAGCAAGAGTTGTTTTCCC	22	::::.::.: :::.:.:::	CCTAAAATAATT-TTGTTGAAA	Translation		1
Cluster_11475	miR6024	Cluster_164564	Coding	3	-1	1	22	383	404	TTTTAGCAAGAGTTGTTTTCCC	22	:: ::.::::::::::. :.::	GGTAAGACAACTCTTGTCAGAA	Cleavage		1
Cluster_19012	miR6024	Cluster_164564	Coding	3	-1	1	22	383	404	TTTTAGCAAGAGTTGTTTTCCC	22	:: ::.::::::::::. :.::	GGTAAGACAACTCTTGTCAGAA	Cleavage		1
Cluster_5893	miR6024	Cluster_164564	Coding	3	-1	1	22	383	404	TTTTAGCAAGAGTTGTTTTCCC	22	:: ::.::::::::::. :.::	GGTAAGACAACTCTTGTCAGAA	Cleavage		1
Cluster_11475	miR6024	Cluster_164608	Coding	1	-1	1	22	156	177	TTTTAGCAAGAGTTGTTTTCCC	22	:: ::.:::::::::::::.::	GGTAAGACAACTCTTGCTAGAA	Cleavage		1
Cluster_19012	miR6024	Cluster_164608	Coding	1	-1	1	22	156	177	TTTTAGCAAGAGTTGTTTTCCC	22	:: ::.:::::::::::::.::	GGTAAGACAACTCTTGCTAGAA	Cleavage		1
Cluster_5893	miR6024	Cluster_164608	Coding	1	-1	1	22	156	177	TTTTAGCAAGAGTTGTTTTCCC	22	:: ::.:::::::::::::.::	GGTAAGACAACTCTTGCTAGAA	Cleavage		1
Cluster_11475	miR6024	Cluster_170357	Coding	5	-1	1	22	530	550	TTTTAGCAAGAGTTGTTTTCCC	22	::::.::.: :::.:.:::	CCTAAAATAATT-TTGTTGAAA	Translation		1
Cluster_19012	miR6024	Cluster_170357	Coding	5	-1	1	22	530	550	TTTTAGCAAGAGTTGTTTTCCC	22	::::.::.: :::.:.:::	CCTAAAATAATT-TTGTTGAAA	Translation		1
Cluster_5893	miR6024	Cluster_170357	Coding	5	-1	1	22	530	550	TTTTAGCAAGAGTTGTTTTCCC	22	::::.::.: :::.:.:::	CCTAAAATAATT-TTGTTGAAA	Translation		1
Cluster_11475	miR6024	Cluster_178097	Coding	5	-1	1	22	374	395	TTTTAGCAAGAGTTGTTTTCCC	22	:: ::.:: :::.: :::: ::	GGCAAGACTACTTTGGCTACAA	Cleavage		1
Cluster_19012	miR6024	Cluster_178097	Coding	5	-1	1	22	374	395	TTTTAGCAAGAGTTGTTTTCCC	22	:: ::.:: :::.: :::: ::	GGCAAGACTACTTTGGCTACAA	Cleavage		1
Cluster_5893	miR6024	Cluster_178097	Coding	5	-1	1	22	374	395	TTTTAGCAAGAGTTGTTTTCCC	22	:: ::.:: :::.: :::: ::	GGCAAGACTACTTTGGCTACAA	Cleavage		1
Cluster_11475	miR6024	Cluster_181268	Coding	5	-1	1	22	512	533	TTTTAGCAAGAGTTGTTTTCCC	22	:: ::.::.:: :: :::.:.:	GGTAAGACGACACTGGCTGAGA	Translation		1
Cluster_19012	miR6024	Cluster_181268	Coding	5	-1	1	22	512	533	TTTTAGCAAGAGTTGTTTTCCC	22	:: ::.::.:: :: :::.:.:	GGTAAGACGACACTGGCTGAGA	Translation		1
Cluster_5893	miR6024	Cluster_181268	Coding	5	-1	1	22	512	533	TTTTAGCAAGAGTTGTTTTCCC	22	:: ::.::.:: :: :::.:.:	GGTAAGACGACACTGGCTGAGA	Translation		1
Cluster_11475	miR6024	Cluster_97691	Coding	4	-1	1	22	135	156	TTTTAGCAAGAGTTGTTTTCCC	22	:::::.:::::: :::: :.::	GGGAAGACAACTGTTGCAAGAA	Translation		1
Cluster_19012	miR6024	Cluster_97691	Coding	4	-1	1	22	135	156	TTTTAGCAAGAGTTGTTTTCCC	22	:::::.:::::: :::: :.::	GGGAAGACAACTGTTGCAAGAA	Translation		1
Cluster_5893	miR6024	Cluster_97691	Coding	4	-1	1	22	135	156	TTTTAGCAAGAGTTGTTTTCCC	22	:::::.:::::: :::: :.::	GGGAAGACAACTGTTGCAAGAA	Translation		1
24nt_PHAS_Loci
miRNA_Acc.		Target_Acc.	Expectation	UPE$	miRNA_start	miRNA_end	Target_start	Target_end	miRNA_aligned_fragment		alignment	Target_aligned_fragment	Inhibition	Target_Desc.	Multiplicity
Cluster_79825	miR4414	Cluster_128583	5	-1	1	22	238	259	ATTCAACGATGCGTGAGCTATG	22	::::::: ..::: ::::	GTAAGCTCACATGTCGATGAAA	Cleavage		1
Cluster_157882	miR477	Cluster_151950	5	-1	1	22	1881	1902	AGTTCTTGTAGGGTGAGACAAC	22	:::.:...::. ::::::	ATATTCTTATTTTATTAGAACT	Cleavage		1
Cluster_157882	miR477	Cluster_81582	4.5	-1	1	22	1867	1888	AGTTCTTGTAGGGTGAGACAAC	22	:.::..::::::::::	ATGTAATTACTTTACAAGAACT	Cleavage		2
Cluster_157882	miR477	Cluster_81582	4.5	-1	1	22	5423	5444	AGTTCTTGTAGGGTGAGACAAC	22	:.::..::::::::::	ATGTAATTACTTTACAAGAACT	Cleavage		2
Cluster_157882	miR477	Cluster_94873	5	-1	1	22	3815	3836	AGTTCTTGTAGGGTGAGACAAC	22	:: .:.:::. :::::::	AGCATCATATCCTGAAAGAACT	Cleavage		1
Cluster_58823	miR482	Cluster_128583	4.5	-1	1	22	2491	2512	TTGTGGGTGGGGTGGAAAGATT	22	::: ::::..:.:.:.:.:.	TCTCTATCCATTCTATCTATAG	Cleavage		2
Cluster_58823	miR482	Cluster_128583	5	-1	1	22	3207	3228	TTGTGGGTGGGGTGGAAAGATT	22	: .::::::....:..: :::	TAATTTTCCATTTTATTCTCAA	Cleavage		2
Cluster_67810	miR482	Cluster_128583	4.5	-1	1	22	2491	2512	TTGTGGGTGGGGTGGAAAGATT	22	::: ::::..:.:.:.:.:.	TCTCTATCCATTCTATCTATAG	Cleavage		2
Cluster_67810	miR482	Cluster_128583	5	-1	1	22	3207	3228	TTGTGGGTGGGGTGGAAAGATT	22	: .::::::....:..: :::	TAATTTTCCATTTTATTCTCAA	Cleavage		2
Cluster_58823	miR482	Cluster_130867	4.5	-1	1	22	771	792	TCTTTCCTACTCCTCCCATACC	22	:::: .::::::: ::::	GAAATGGAGGGAGTAGCCAAGA	Cleavage		1
Cluster_67810	miR482	Cluster_130867	4.5	-1	1	22	771	792	TCTTTCCTACTCCTCCCATACC	22	:::: .::::::: ::::	GAAATGGAGGGAGTAGCCAAGA	Cleavage		1
Cluster_58823	miR482	Cluster_151153	4.5	-1	1	22	6301	6322	TTGTGGGTGGGGTGGAAAGATT	22	:: ::::.:.:.:.:.::	TTAGTTCCCACTCTATCTATAA	Cleavage		2
Cluster_58823	miR482	Cluster_151153	5	-1	1	22	3305	3326	TTGTGGGTGGGGTGGAAAGATT	22	:: ::::.:...:.:.::	TTAGTTCCCACTCTGTCTATAA	Cleavage		2
Cluster_67810	miR482	Cluster_151153	4.5	-1	1	22	6301	6322	TTGTGGGTGGGGTGGAAAGATT	22	:: ::::.:.:.:.:.::	TTAGTTCCCACTCTATCTATAA	Cleavage		2
Cluster_67810	miR482	Cluster_151153	5	-1	1	22	3305	3326	TTGTGGGTGGGGTGGAAAGATT	22	:: ::::.:...:.:.::	TTAGTTCCCACTCTGTCTATAA	Cleavage		2
Cluster_58823	miR482	Cluster_164673	3.5	-1	1	22	5404	5425	TTGTGGGTGGGGTGGAAAGATT	22	::::: ::::..:..:.::	CTACTTTCAACCCTGCTTATAA	Cleavage		1
Cluster_67810	miR482	Cluster_164673	3.5	-1	1	22	5404	5425	TTGTGGGTGGGGTGGAAAGATT	22	::::: ::::..:..:.::	CTACTTTCAACCCTGCTTATAA	Cleavage		1
Cluster_58823	miR482	Cluster_23260	5	-1	1	22	6181	6202	TTGTGGGTGGGGTGGAAAGATT	22	:: :::::.::.::::	CTAGTTCACACCCTACTCACAT	Cleavage		1
Cluster_67810	miR482	Cluster_23260	5	-1	1	22	6181	6202	TTGTGGGTGGGGTGGAAAGATT	22	:: :::::.::.::::	CTAGTTCACACCCTACTCACAT	Cleavage		1
Cluster_96599	miR482	Cluster_81582	5	-1	1	22	3367	3388	TCTTGCCAATACCGCCCATTCC	22	:: :.:::::: :.:::.	GATTTGTGTGGTATTTGTAAGG	Cleavage		1
Cluster_11475	miR6024	Cluster_128583	4.5	-1	1	22	584	605	TTTTAGCAAGAGTTGTTTTCCC	22	.:::.:: :: ::.:::::	TCAGAAATAAATCATGTTAAAA	Cleavage		2
Cluster_11475	miR6024	Cluster_128583	5	-1	1	22	3784	3805	TTTTAGCAAGAGTTGTTTTCCC	22	:: :.:::: :::: .:::	ACTAACATAACTATTGCAGAAA	Translation		2
Cluster_19012	miR6024	Cluster_128583	4.5	-1	1	22	584	605	TTTTAGCAAGAGTTGTTTTCCC	22	.:::.:: :: ::.:::::	TCAGAAATAAATCATGTTAAAA	Cleavage		2
Cluster_19012	miR6024	Cluster_128583	5	-1	1	22	3784	3805	TTTTAGCAAGAGTTGTTTTCCC	22	:: :.:::: :::: .:::	ACTAACATAACTATTGCAGAAA	Translation		2
Cluster_5893	miR6024	Cluster_128583	4.5	-1	1	22	584	605	TTTTAGCAAGAGTTGTTTTCCC	22	.:::.:: :: ::.:::::	TCAGAAATAAATCATGTTAAAA	Cleavage		2
Cluster_5893	miR6024	Cluster_128583	5	-1	1	22	3784	3805	TTTTAGCAAGAGTTGTTTTCCC	22	:: :.:::: :::: .:::	ACTAACATAACTATTGCAGAAA	Translation		2
Cluster_11475	miR6024	Cluster_133890	5	-1	1	22	4010	4031	TTTTAGCAAGAGTTGTTTTCCC	22	::::.::.: ::::.::.	TCAAAAATAATTGGTGCTGAAG	Translation		1
Cluster_19012	miR6024	Cluster_133890	5	-1	1	22	4010	4031	TTTTAGCAAGAGTTGTTTTCCC	22	::::.::.: ::::.::.	TCAAAAATAATTGGTGCTGAAG	Translation		1
Cluster_5893	miR6024	Cluster_133890	5	-1	1	22	4010	4031	TTTTAGCAAGAGTTGTTTTCCC	22	::::.::.: ::::.::.	TCAAAAATAATTGGTGCTGAAG	Translation		1
Cluster_11475	miR6024	Cluster_23260	4	-1	1	22	1721	1742	AGAAACAACACTTGCTAAAAGA	22	::::: : .::::::: :::::	TCTTTCAATAAGTGTTTTTTCT	Cleavage		2
Cluster_11475	miR6024	Cluster_23260	5	-1	1	22	416	437	AGAAACAACACTTGCTAAAAGA	22	:::.: .:: ::: :::::	TGCTTTGGAGAGAGTTATTTCT	Translation		2
Cluster_19012	miR6024	Cluster_23260	4	-1	1	22	1721	1742	AGAAACAACACTTGCTAAAAGA	22	::::: : .::::::: :::::	TCTTTCAATAAGTGTTTTTTCT	Cleavage		2
Cluster_19012	miR6024	Cluster_23260	5	-1	1	22	416	437	AGAAACAACACTTGCTAAAAGA	22	:::.: .:: ::: :::::	TGCTTTGGAGAGAGTTATTTCT	Translation		2
Cluster_5893	miR6024	Cluster_23260	4	-1	1	22	1721	1742	AGAAACAACACTTGCTAAAAGA	22	::::: : .::::::: :::::	TCTTTCAATAAGTGTTTTTTCT	Cleavage		2
Cluster_5893	miR6024	Cluster_23260	5	-1	1	22	416	437	AGAAACAACACTTGCTAAAAGA	22	:::.: .:: ::: :::::	TGCTTTGGAGAGAGTTATTTCT	Translation		2
Cluster_163320	miR6149	Cluster_94873	5	-1	1	22	7882	7903	TGATTCAGGTTTGTATGCAAAC	22	: : :.:..:::::::.:	GAAGGAACATAGGCCTGAATTA	Cleavage		1
Cluster_58829	miR8036/miR482	Cluster_100337	5	-1	1	22	1131	1152	TATGTCTTTCCGATGCCTCCCA	22	: :::::.:::: ::.: :	AAAGTGGCATTGGAATGATACA	Cleavage		1
Cluster_67816	miR8036/miR482	Cluster_100337	5	-1	1	22	1131	1152	TATGTCTTTCCGATGCCTCCCA	22	: :::::.:::: ::.: :	AAAGTGGCATTGGAATGATACA	Cleavage		1
Cluster_137922	miR8050	Cluster_128169	4	-1	1	22	4146	4167	TTGACTTGAGATTCCTACTTGG	22	...:::.:::::. :::: :::	TTGAGTGGGAATTACAAGACAA	Cleavage		1
Cluster_137922	miR8050	Cluster_183802	5	-1	1	22	4868	4889	TTGACTTGAGATTCCTACTTGG	22	.::: : ::. :::.::::.:	ATAAGCACGAGCCTCGAGTCGA	Translation		1
Cluster_149225	miR828	Cluster_151174	4	-1	1	22	3630	3651	AGATACTCATTTGGGCAAGAAG	22	.::::...:::: ::::.:	TGATTTGCTTGAATGTGTATTT	Cleavage		1
Cluster_149225	miR828	Cluster_22686	5	-1	1	22	778	799	TCTTGCTCAAATGAGTATTCCA	22	::.::.::.::: ::.:: :	GAGAGTATTCGTTTCAGTAATA	Cleavage		1
Cluster_44147	New	Cluster_151174	5	-1	1	22	1931	1952	ATCAGTTCTTGAGAGGGATTTT	22	:: ::: .:::.:::::.: :	AATATCGTTCTTAAGAATTAAA	Cleavage		2
Cluster_44147	New	Cluster_151174	5	-1	1	22	3612	3633	ATCAGTTCTTGAGAGGGATTTT	22	.:: ::.:. ..::::.::::	TGAAACCTTTATGAGAATTGAT	Cleavage		2
Cluster_28100	New	Cluster_151174	4	-1	1	22	2820	2841	TATCTGAGGGGTATAAGGGATT	22	: .::::::...:::.: :::	TAGTCCTTATGTTCCTTAAATA	Cleavage		2
Cluster_28100	New	Cluster_151174	4	-1	1	22	4618	4639	TATCTGAGGGGTATAAGGGATT	22	: .::::::...:::.: :::	TAGTCCTTATGTTCCTTAAATA	Cleavage		2
Cluster_28100	New	Cluster_1687	4	-1	1	22	2947	2968	TATCTGAGGGGTATAAGGGATT	22	: : :::: :::::::.: :::	ACTACCTTCTACCCCTTATATA	Cleavage		2
Cluster_28100	New	Cluster_1687	4.5	-1	1	22	1134	1155	TATCTGAGGGGTATAAGGGATT	22	: : :::: :.:::::.: :::	ACTGCCTTCTGCCCCTTATATA	Cleavage		2
Cluster_28100	New	Cluster_22686	5	-1	1	22	1829	1850	TATCTGAGGGGTATAAGGGATT	22	:..:::::..::: : :::	ATACTTTTATATTCCTAATATA	Cleavage		1
